# Supplementary material for: Comparison of gene coverage of mouse oligonucleotide microarray platforms
Source: BMC Genomics. 2006 Mar 21;7:58. doi: 10.1186/1471-2164-7-58 (PMC1440853; doi:10.1186/1471-2164-7-58)
Supplement: Additional File 4 — ArrayGene software with an install script for UNIX platforms and a README file for installation and usage instructions [file 1471-2164-7-58-S4.zip]

Archive with 87 entries (76 files):
- ArrayGene-0.2/
- ArrayGene-0.2/array_import.examples.sh
- ArrayGene-0.2/bin/
- ArrayGene-0.2/bin/accession2gene.pl
- ArrayGene-0.2/bin/create_ArrayGene.pl
- ArrayGene-0.2/bin/download_files.sh
- ArrayGene-0.2/bin/import_array.bkp
- ArrayGene-0.2/bin/import_array.pl
- ArrayGene-0.2/bin/import_arrays.sh
- ArrayGene-0.2/bin/import_arrays_no_interactive.sh
- ArrayGene-0.2/bin/import_geneinfo.pl
- ArrayGene-0.2/bin/import_genemap.pl
- ArrayGene-0.2/bin/import_genemap.sh
- ArrayGene-0.2/bin/import_genexref.pl
- ArrayGene-0.2/bin/install-lib.sh
- ArrayGene-0.2/bin/new_mouse_align.pl
- ArrayGene-0.2/bin/old_import_genexref.pl
- ArrayGene-0.2/bin/probe2genemap.pl
- ArrayGene-0.2/bin/query_array.pl
- ArrayGene-0.2/configure.pl
- ArrayGene-0.2/genexref.sh
- ArrayGene-0.2/install.pl
- ArrayGene-0.2/library/
- ArrayGene-0.2/library/arrayops.pm
- ArrayGene-0.2/library/Changes
- ArrayGene-0.2/library/genexref.pm
- ArrayGene-0.2/library/Makefile.PL
- ArrayGene-0.2/library/MANIFEST
- ArrayGene-0.2/library/mapgene.pm
- ArrayGene-0.2/library/miscellaneous.pm
- ArrayGene-0.2/library/myhtml.pm
- ArrayGene-0.2/library/parser.pm
- ArrayGene-0.2/library/README
- ArrayGene-0.2/library/sql_manage.pm
- ArrayGene-0.2/patch.pl
- ArrayGene-0.2/pub/
- ArrayGene-0.2/pub/cgi/
- ArrayGene-0.2/pub/cgi/add_platform.cgi
- ArrayGene-0.2/pub/cgi/add_platform_form.cgi
- ArrayGene-0.2/pub/cgi/add_vendor.cgi
- ArrayGene-0.2/pub/cgi/del_platform.cgi
- ArrayGene-0.2/pub/cgi/del_platform_form.cgi
- ArrayGene-0.2/pub/cgi/del_vendor.cgi
- ArrayGene-0.2/pub/cgi/del_vendor_form.cgi
- ArrayGene-0.2/pub/cgi/list.vendors.cgi
- ArrayGene-0.2/pub/cgi/list_genes.cgi
- ArrayGene-0.2/pub/cgi/list_platforms.cgi
- ArrayGene-0.2/pub/cgi/list_vendors.cgi
- ArrayGene-0.2/pub/cgi/load_platform_form.cgi
- ArrayGene-0.2/pub/cgi/ma_compare.cgi
- ArrayGene-0.2/pub/cgi/ma_compare_form.cgi
- ArrayGene-0.2/pub/cgi/test.chart.pl
- ArrayGene-0.2/pub/conf/
- ArrayGene-0.2/pub/css/
- ArrayGene-0.2/pub/css/formatting.css
- ArrayGene-0.2/pub/css/marker_info.css
- ArrayGene-0.2/pub/files/
- ArrayGene-0.2/pub/files/gene_coverage_table.xls
- ArrayGene-0.2/pub/html/
- ArrayGene-0.2/pub/html/add_vendor.html
- ArrayGene-0.2/pub/html/admin_menu.html
- ArrayGene-0.2/pub/html/list_genes_example.htm
- ArrayGene-0.2/pub/html/main_menu.html
- ArrayGene-0.2/pub/index.html
- ArrayGene-0.2/pub/tmp/
- ArrayGene-0.2/README
- ArrayGene-0.2/sql/
- ArrayGene-0.2/sql/.qbquery
- ArrayGene-0.2/sql/create_arrays_tables
- ArrayGene-0.2/sql/create_platforms.sql
- ArrayGene-0.2/sql/distribution_seqs_genexref.sql
- ArrayGene-0.2/sql/example_query.sql
- ArrayGene-0.2/sql/find_reason_not_annot.sql
- ArrayGene-0.2/sql/genes_by_array_per_chrom.sql
- ArrayGene-0.2/sql/get_coverage_comparison.sql
- ArrayGene-0.2/sql/get_sequences_genexref.sql
- ArrayGene-0.2/sql/Mouse430_2_annot.sql
- ArrayGene-0.2/sql/mouse_geo_equivalent_file.sql
- ArrayGene-0.2/sql/Oligator_MEEBO_Mouse_Set_v2.sql
- ArrayGene-0.2/sql/query_2D_coverage.sql
- ArrayGene-0.2/sql/query_genes_per_chrom.sql
- ArrayGene-0.2/sql/query_genes_per_chrom_only_random.sql
- ArrayGene-0.2/sql/query_genes_per_chrom_with_random.sql
- ArrayGene-0.2/sql/query_microarray_coverage.sql
- ArrayGene-0.2/sql/report_accessions_symbols_MEEBO.sql
- ArrayGene-0.2/sql/report_comparsion_with_probe_gene.sql
- ArrayGene-0.2/sql/whole_genome_coverage.sql
