# Supplementary material for: Comparison of gene coverage of mouse oligonucleotide microarray platforms
Source: BMC Genomics. 2006 Mar 21;7:58. doi: 10.1186/1471-2164-7-58 (PMC1440853; doi:10.1186/1471-2164-7-58)
Supplement: Additional File 4 — ArrayGene software with an install script for UNIX platforms and a README file for installation and usage instructions [file 1471-2164-7-58-S4.zip › ArrayGene-0.2/array_import.examples.sh]

 import_array --input  Mouse430_2_9-22-05_11-24-05_annot.txt --ignore 1 --probes 1 --accession 9 --source 6 --other 15 --refseq 24 --vgene 19 --missing="---" --recsep="///"  --array 1 --password="SP#5fG"
 
 import_array --input 012694_D_AA_20051010.txt --ignore 1 --probe 1 --accession 4 --refseq 3 --other 5 --recsep="; " --vgene 6 --password="password"
 
 import_array --input 300033.txt --probe 1 --accession 4 --vgene 7 --other 6 --missing="NULL" --recsep="," --password="password" --ignore 2 --array 3
 
 import_array --input ABI\ mouse_geo_equivalent_file.txt --ignore 1 --probes 1 --accession 7 --refseq 4  --other 3 --recsep=";" --miss="" --vgene 2 --password="password" --array 4
 
 import_array --input Mouse6_Gene_List_edited.txt.out --ignore 1 --probe 1 --accession 4 --other 5 --vgene 5 --recsep="," --password="password" --array 5 --miss=""

 import_array --input MEEBO_Annotations_051705.txt --probe 2 --accession 3 --ignore 1 -vgene 1 --other 5 --recsep=" " --password="password" --array 6 --miss=""
 
 import_array --input MOULIB96T_ps.txt --probe 1 --accession 4 --other 5 --vgene 5  --ignore 7  --miss="-" --password="password" --array 7
 
 import_array --input mouse_V4.0.1_genelist_s+.txt --probe 3 --accession 11 --refseq 9  --other 5 --ignore 1 --recsep="," --vgene 8 --password="password" --array 8
 
 import_array --input mouse_V3.0.2_genelist_s+.txt --probe 3 --accession 19 --refseq 17 --other 6 --vgene 9 --ignore 1 --recsep="," --miss="-" --password="password" --array 9
 
 import_array --input mouse_upgrade_V2.0.3_genelist_s+.txt --probe 3 --accession 19 --refseq 17 --other 9 --ignore 1 --recsep="," --vgene 20 --password="password" --array 10
 
 
