# Supplementary material for: Comparison of gene coverage of mouse oligonucleotide microarray platforms
Source: BMC Genomics. 2006 Mar 21;7:58. doi: 10.1186/1471-2164-7-58 (PMC1440853; doi:10.1186/1471-2164-7-58)
Supplement: Additional File 4 — ArrayGene software with an install script for UNIX platforms and a README file for installation and usage instructions [file 1471-2164-7-58-S4.zip › ArrayGene-0.2/bin/accession2gene.pl]

#!/usr/bin/perl -w
###################################
# Name: accession2gene.pl         #
# task: parse a column text file  #
#       and annotates each row    #
#       with an Entrez Gene_id    #
# Use: microarray analysis tool.  #
# Output: none                    #
# Created: 2/17/2005              #
# Author: Ricardo Verdugo         #
# Place: UCD, Davis, CA.          #
###################################

use strict;
#use lib qw(../library);
use ArrayGene::miscellaneous qw/ readops get_pass get_root/;
use ArrayGene::genexref qw / annotate get_one_gene blank_check check_cross_hyb/;
use DBI;
use Getopt::Long;
use Term::ProgressBar;

my $options="/pub/conf/general.conf";
my $ArrayGene_root="ROOTDIR";
my $options_path="$ArrayGene_root" . $options;
my %config=readops($options_path);

# MySQL server connection paramentes
my $server=$config{gHOST};
my $user=$config{unUSER};
my $password=$config{unPASS};
my $database=$config{gDB};
my $table=$config{gTABLE};


# IO variables
my ($input, $output, @accession, $help, $cname, $heather,
    $gene_id_idx, $title, $source_id_idx,
    $extract, $refseq_idx, $other_id, $ugenes);


# Program defaults
my $sep=$config{dSEP}; # columns separated by in input text
my $miss=$config{dMISS}; # character for missing observations
my $recsep=$config{rSEP}; #character(s) separating multiple xref ids in a single field
my $annotate="YES";


# Globals
my $ifdbsep="; "; # In field separator for multiple values in the database

####    USAGE MESAGE ######
my ($script) = ($0 =~ m|([^/]*)$|);
my $USAGE = qq{usage: $script [-options] -i <input filename>

 This program will parse a column text file, extract or Entrez Gene IDs
 and it will create an annotated table in a MySQL database.
 
options 
 -i  --input     name of input file
     --names      first line contains column name (no argument)
 -a  --accession column number (starting from 1) containing the accession numbers 
                  or other ids of the source sequences to generate the probe
                  Required if no --gene argument is given!
 -e  --extract   flag indicating if accession no. should be extracted from a string of
                 ids separated by the | bar and preceded by a two or three letter
                 code. Takes no argument. Example of tstring:
                 ref|NM_178871|gb|AK042509|riken|A630098E12. In this example,
                 the refseq id will be extracted and the other ids will be discarded
     --other     other id column
 -g  --genes     column number (starting from 1) containing Entrez Gene IDs 
                  Required if no --accession is given!
     --refseq    column with RefSeq ids (optional)
     --delimiter character separating columns (default "\t")
     --missing   character for missing observations (default ".")
     --recsep    character separating multiple records in a single column field
                 Only the first record is used for annotation but multiple can
                 be are stored in the database (default "$recsep")
 -u  --ugenes    unique-genes output. Returns a list of annotated unique genes. 
                 Only used if a text file is the output.                               
 -s  --server    database server [optional] (angenome by default)
 -d  --database  database name [optional] (default $database)               
 -u  --user      user name to access database (default: $user)
     --output    name for output file (default=<intput file>.out)
 -h  --help      print this help

};

if ($#ARGV == -1 ) {
	print STDERR "\n$USAGE";
    exit(1);
 }
############
my $current_time=localtime(time);# to get the current time.


GetOptions ('input=s' => \$input, 'server:s' => \$server,  
            'output:s' => \$output, 'database:s' => \$database, 'user:s' => \$user,
            'help!' => \$help, 'names!' => \$cname,
            'accession:i' => \$source_id_idx, 
            'extract!' => \$extract, 'genes:i' => \$gene_id_idx, 
            'delimiter:s' => \$sep, 'refseq:i' => \$refseq_idx, 
            'other:i' => \$other_id, 'missing:s' => \$miss, 'recsep:s' => \$recsep,
            'ugenes:s' => \$ugenes);  

if ($help) {
  print STDERR "\n$USAGE";
  exit(1);
 } 
 
 
unless (defined $input) {
  die "You have to provide an input file!\n\n $USAGE\n"
  }

unless (defined $output) {
  $output=$input.".out"
  }

$password=get_pass($user) unless defined $password;
  
my $dbh = DBI->connect ("DBI:mysql:host=$server;database=$database",
                     $user,$password,
                     {PrintError => 0, RaiseError => 1});

print "Missing character: '$miss'\n";
print "Within-field separating character: '$recsep'\n";

&bench_func("Extract Columns", \&extract_columns, ($dbh, $table, $input, $sep,  $gene_id_idx, $source_id_idx,  $refseq_idx, $other_id, $extract, $cname));
                                           


exit(0);


### *** SUBROUTINES *** ####

sub extract_columns {
  my ($dbh, $genetable, $input, $sep, $gene_id_idx, $source_id_idx,  $refseq_idx, $other_id_idx, $extract, $headers)=@_;
  
  open INPUT, "< $input" or die "Cannot open $input: $!";
  open OUTPUT, "> $output" or die "Cannot open outpu file $output: $!";
  
  my $n=0;
  my $max=0;
   while (<INPUT>) {
     $max++;
   }
  my $n_rows=$headers? $max-1 : $max; 
  
  print "There $n_rows rows in the input file\n";
  
  seek INPUT, 0, 0;
  <INPUT> if defined $headers;
  
  my $progress = Term::ProgressBar->new({name => 'Annotation', count => $max, remove => 1, ETA   => 'linear',});
  $progress->minor(0);
  my $next_update = 0;
  my $g=0;
  while (my $line=<INPUT>) {
    $line=~s/\015\012/\n/g;
    
    chomp $line;
    #next if ((++$n eq 1) and defined $headers);
    my @line=split( /$sep/, $line);
    &unquote(@line);
    my $refseq=$refseq_idx? $line[$refseq_idx-1] : "";
    my $other_id=$other_id_idx? $line[$other_id_idx-1] : "";
    my $gene=$gene_id_idx? $line[$gene_id_idx-1] : "";
    my $type="";

    #if ($refseq=~/^([^\s]+)/) { $refseq=$1 }
    
    my $source_id="";
    if ($source_id_idx) {
        $source_id=$line[$source_id_idx-1];
    }   
        
    &blank_check($gene, $source_id, $refseq, $other_id, $miss);
    
    if ($gene) {
        if ($gene =~/\s*\Q$recsep\E\s*/) { # ELIMINATE GENE FOR PROBES MAPPING TO MULTIPLE GENES
          my @posible_genes=split /\s*$recsep\s*/, $gene;
          &blank_check(@posible_genes, $miss);
          my @unique_genes=&check_cross_hyb(\@posible_genes);
          if ($#unique_genes > 0) {
            my $genes = "cross hybridize " . join $ifdbsep, @unique_genes;
            $gene="" ; 
            $type="cross hybridize $genes";
          } else {
            $gene=$posible_genes[0];
            $type="vendor annot";
          }
        } else {
          $type="vendor annot";
        }
        
      } else {
          if ($refseq) {
            ($gene, $type, $refseq) = &annotate($dbh, $genetable, $refseq, $recsep);
             } elsif ($source_id) {
            ($gene, $type, $source_id) = &annotate($dbh, $genetable, $source_id, $recsep);
          } elsif ($other_id) {
            ($gene, $type, $other_id) =&annotate($dbh, $genetable, $other_id, $recsep);
            } else {
            $gene="";    
          }
      }
     
    print OUTPUT "$line$recsep$gene$recsep$type\n"; 
    ++$g if ($gene);
    $progress->update(++$n);
  }
  $progress->update($max)
    if $max >= $next_update;
  close OUTPUT;
  print "$g genes were uniquely identified for the accession ids in the file\n";
  print "The $output file contains extracted ids.\n";
} # extract_columns


sub extract_id {
    my $field=$_[0];
    if ($field=~/ref\|([\w\n]+)/) {
      return ($1,'genbank');
    } elsif ($field=~/gb\|([\w\n]+)/) {
      return ($1, 'genbank');
    } elsif ($field=~/ens\|([\w\n]+)/) {
      return ($1, 'esembl');
    } elsif ($field=~/tc\|([\w\n]+)/) {
      return ($1, 'geneindex');
    } elsif ($field=~/\W*\w{2,3}\|([\w\n]+)/) {
      return ($1, 'riken');
    } else {
      return ($field,'');
    }
} # extract_id

sub formattime {
  my $time=$_[0];
  my $cdays = $time / (24 * 60 * 60);
  my $days=int($cdays);
  my $timerest=$time % (24 * 60 * 60);
  my $chours= $timerest / (60 * 60);
  $timerest=$timerest % (60 * 60);
  my $hours= int($chours);
  my $cmins= $timerest / (60);
  my $mins= int($cmins);
  my $secs=$timerest % (60);
  
  return ($days, $hours, $mins, $secs);
  
}
# formattime


sub bench_func {
  my $funcname=shift;
  my $function_ref= shift;
  my @arguments=@_;
  my $start=time;
  print "$funcname started executing on " . localtime($start) . "\n";
  my @function_out=&$function_ref(@arguments);
  my $end=time;
  print "$funcname ended executing on " . localtime($end) . "\n";
  my $time=$end - $start;
  my ($days, $hours, $mins, $secs)=&formattime($time);
  print "
Executing $funcname took:      $days days
                               $hours hours
                               $mins mins
                               $secs secs
";                            
  return (@function_out);
} # bech_func

sub old_annotate {
    my ($dbh, $gentable, $target, $sep)=@_;  
    #if ($target=~/(\S+)\s*\Q$sep\E/) { $target=$1 }
    my @targets=split /\s*\Q$sep\E\s*/, $target;
    &trimversion(@targets);
    @targets=&eliminate_non_ids(@targets);
    $target=join $ifdbsep, @targets;
    my @gene_ids;
    my @types;
    my $gene;
    my $source;
    foreach (@targets) {
        #print "Searchiching for $_\n";
        my $map_cmd="SELECT Gene_ID , type FROM `$gentable`
                      WHERE seq_id =  '$_'";
        my ($gene_id, $type) = $dbh->selectrow_array($map_cmd);
        
        if (defined $gene_id) {
          #print "Found $gene_id\n";
          push @gene_ids, $gene_id;
          push @types, $type;
        }
      }
    if (@gene_ids) {
        my @unique_genes=&check_cross_hyb(\@gene_ids);
        if ($#unique_genes > 0) {
          my $genes = "cross hybridize " . join $ifdbsep, @unique_genes;
          
          return ("", $genes, $target);
        } else {
          #print "@gene_ids\n";
          #print "@types\n";    
          #$gene=get_one_def(@gene_ids);
          $gene=$unique_genes[0];
          #$source=get_one_def(@types);
          $source=$types[0];
          #print "   Gene: $gene   Source: $source\n";
        }
    } else {
        $gene="";# unless defined $gene;
        $source="";# unless defined $source;
        #print "Gene: $gene, Source: $source\n";
    }
    return ($gene, $source, $target);
} # annotate

sub get_one_def {
  foreach (@_) {
    if (defined $_) {
      return $_;
    }
  }
}

sub old_check_cross_hyb {
    my $arr = shift ;
    my %counter = () ;
    my $repeated=0;
    foreach ( @$arr )
    {
        ++$counter{$_};
    }
    my @unique=keys %counter;
    return (@unique);
}


sub unquote {
  foreach (@_) {
     $_=~s/^(["'])(.+)\1$/$2/;
   }
} #sub unquote

sub old_blank_check {
  my $miss=pop;
  foreach(@_) {
    if (defined $_) {
      $_ ="" if /^\Q$miss\E$/;
    } else {
      $_="";
    }
 }
} # blank_check

sub trimversion {
  foreach (@_) {
    if(/^(.*)\.\d$/) {
      $_=$1;
    }
  }
} # trimversion

sub eliminate_non_ids {
  my @output;
  foreach (@_) {
    if(/^\S{6,}$/) {
      push @output, $_;
    }
  }
  return @output;
} # eliminate_non_ids

sub save_table {
  my ($headers_ref, $tb_ref, $outname, $missing) =@_;
  open OUTPUT, "> $outname.txt" or die "Cannot open $outname for writing: $!";
  print OUTPUT join("\t", @{$headers_ref}), "\n";
  foreach my $row_ref(@{$tb_ref}) {
    my @row=@{$row_ref};
    foreach my $coln (0..($#row-1)) {
      &blank_check($row[$coln], $missing);
      print OUTPUT "$coln\t";
    }
    print OUTPUT "\n";
  }
  close OUTPUT;
} #save_table
  
