# Supplementary material for: Comparison of gene coverage of mouse oligonucleotide microarray platforms
Source: BMC Genomics. 2006 Mar 21;7:58. doi: 10.1186/1471-2164-7-58 (PMC1440853; doi:10.1186/1471-2164-7-58)
Supplement: Additional File 4 — ArrayGene software with an install script for UNIX platforms and a README file for installation and usage instructions [file 1471-2164-7-58-S4.zip › ArrayGene-0.2/bin/create_ArrayGene.pl]

#!/usr/bin/perl -w
###################################
# Name: create_ArrayGene.pl       #
# task: parse a column text file  #
#       and creates an annotated  #
#       table in a MySQL db       #
# Use: microarray analysis tool.  #
# Output: none                    #
# Created: 2/17/2005              #
# Author: Ricardo Verdugo         #
# Place: UCD, Davis, CA.          #
###################################

use strict;
use DBI;
use Getopt::Long;
use ArrayGene::miscellaneous qw/ readops get_pass get_root/;

my $options="/pub/conf/general.conf";
my $ArrayGene_root="ROOTDIR";
my $options_path="$ArrayGene_root" . $options;
my %config=readops($options_path);

# MySQL server connection paramentes
my $ghost=$config{gHOST};
my $gdatabase=$config{gDB};
my $guser=$config{gUSER};
my $gtable=$config{gTABLE};
my $mtable=$config{mTABLE};
my $ptable=$config{pTABLE};
my $vtable=$config{vTABLE};
my $ahost=$config{aHOST};
my $adatabase=$config{aDB};
my $atable=$config{aTABLE};
my $itable=$config{iTABLE};
my $uuser=$config{unUSER};
my $upass=$config{unPASS};

print "Creating the ArrayGene database.\n";
my $rootpassword=&get_pass("MySQL root");

my $gpassword=get_pass($guser);

my $root = DBI->connect ("DBI:mysql:host=$ghost;database=mysql",
                     'root',"$rootpassword",
                     {PrintError => 0, RaiseError => 1});

my @commands=&create_new_db($root, $gdatabase, $guser, $gpassword, $uuser, $upass);
foreach (@commands) {
 $root->do($_);
} 

$root->disconnect;


my $genomics_admin = DBI->connect ("DBI:mysql:host=$ghost;database=$gdatabase",
                     $guser,$gpassword,
                     {PrintError => 0, RaiseError => 1});

my $gxref_sql=&create_gxref($gtable);

my $vendors_sql=&create_vendors($vtable);

my $platforms_sql=&create_platforms($ptable);

my $array_tb_sql=&create_array_tb($ptable, $mtable);

my $gene_info=&create_geneinfo($itable);

foreach($gxref_sql, $vendors_sql, $platforms_sql, $array_tb_sql, $gene_info) {
  $genomics_admin->do($_);
}

#print "$vendors_sql\n";
#print "$platforms_sql\n";
#print "$array_tb_sql\n";
#$genomics_admin->do($array_tb_sql);

$genomics_admin->disconnect;

#### Subroutines ####
sub create_new_db {
  my ($dbh, $database, $user, $password, $unuser, $unpassword)=@_;
  my @sql=("CREATE DATABASE `$database`",
          "GRANT ALL ON `$database`.* TO '$user'\@'localhost' IDENTIFIED by '$password'",
          "GRANT ALL ON `$database`.* TO '$user'\@'%' IDENTIFIED by '$password'",
          "GRANT SELECT ON `$database`.* TO '$unuser'\@'%' IDENTIFIED by '$unpassword'",
          "GRANT SELECT ON `$database`.* TO '$unuser'\@'localhost' IDENTIFIED by '$unpassword'");
  return @sql;
} # create_new_db

sub create_vendors {
  my $table=$_[0];
  my $sql_cmd="
    CREATE TABLE `$table` (
      `id` smallint(4) unsigned NOT NULL auto_increment,
      `Vendor` varchar(18) default NULL,
      `URL` varchar(32) default NULL,
      PRIMARY KEY  (`id`)
    )Type=INNODB;
   ";

  return $sql_cmd;
} #create_vendors

sub create_platforms {
  my $table=$_[0];
  my $sql_cmd="
    CREATE TABLE `$table` (
      `Id` smallint(5) unsigned NOT NULL auto_increment,
      `Vendor_FK` smallint(5) unsigned NOT NULL default '0',
      `Product` varchar(50) default NULL,
      `PN` varchar(20) default NULL,
      `SName` varchar(25) default NULL,
      PRIMARY KEY  (`Id`),
      KEY `vendor` (`Vendor_FK`),
      CONSTRAINT `new_fk_constraint` 
        FOREIGN KEY (`Vendor_FK`) 
          REFERENCES `vendors` (`id`)
          ON DELETE CASCADE ON UPDATE CASCADE
    ) TYPE=InnoDB;
  ";
  return $sql_cmd;
} # create_platforms

sub create_gxref {
  my $table=$_[0];
    
  my $table_decl= "
  CREATE TABLE `$table` (
    gene_id int(10) UNSIGNED NOT NULL default '0',
    seq_id varchar(60) NOT NULL default '',
    type varchar(18) NOT NULL default '',
    PRIMARY KEY  (gene_id,seq_id),
    KEY extid (seq_id(25))
  ) TYPE=MyISAM;
";
  return $table_decl;
  
} # create_table

sub create_array_tb {
  my ($platforms_tb, $array_tb)=@_;
  my $sql_cmd="
    CREATE TABLE `$array_tb` (
    probe_id int(6) unsigned NOT NULL AUTO_INCREMENT PRIMARY KEY,
    platform_FK smallint(5) unsigned NOT NULL,
    probe_name varchar(60) default NULL,
    source_id varchar(60) default NULL,
    source varchar(60) default NULL,
    type varchar(60) default NULL,
    refseq varchar(60) default NULL,
    other_id varchar(60) default NULL,
    vendor_gene varchar(60) default NULL,
    gene_id int(7) unsigned default NULL,
   KEY  platform (`platform_FK`),
  CONSTRAINT `paltform_cnst`
  FOREIGN KEY `platform_cnst` (platform_FK)
    REFERENCES `$platforms_tb`(`id`)
    ON DELETE CASCADE
    ON UPDATE CASCADE
  ) TYPE=INNODB;

";
  return $sql_cmd;
} # create_array_tb

sub create_array_tb_old {
  my ($platforms_tb, $array_tb)=@_;
  my $sql_cmd="
    CREATE TABLE `$array_tb` (
    probe_id int(6) unsigned NOT NULL PRIMARY KEY,
    platform_FK smallint(5) unsigned NOT NULL,
    array_name varchar(60) NOT NULL default '',
    probe_name varchar(60) default NULL,
    source_id varchar(60) default NULL,
    source varchar(60) default NULL,
    type varchar(60) default NULL,
    refseq varchar(60) default NULL,
    other_id varchar(60) default NULL,
    vendor_gene varchar(60) default NULL,
    gene_id int(7) unsigned default NULL,
    mapped_seq varchar(25) default NULL,
    chrom varchar(20) default NULL,
    strand enum('+','-') default NULL,
    txstart int(13) unsigned default NULL,
    txend int(13) unsigned default NULL,
    map_source varchar(30) default NULL,
   KEY  platform (`platform_FK`),
  CONSTRAINT `paltform_cnst`
  FOREIGN KEY `platform_cnst` (platform_FK)
    REFERENCES `$platforms_tb`(`id`)
    ON DELETE CASCADE
    ON UPDATE CASCADE
  ) TYPE=INNODB;

";
  return $sql_cmd;
} # create_array_tb

sub create_geneinfo {
  my  ($tb_name)=@_;
  
  my $sql_cmd="
  CREATE TABLE `$tb_name` (
  `gene_id` int(10) NOT NULL,
  `Symbol` varchar(25) default NULL,
  `LocusTag` varchar(60) default NULL,
  `Synonyms` varchar(250) default NULL,
  `dbXrefs` varchar(250) default NULL,
  `chromosome` varchar(10) default NULL,
  `map_location` varchar(25) default NULL,
  `description` text,
  `type` varchar(100) default NULL,
  `nomenclature_auth` varchar(30) default NULL,
  `nomenclature_auth_full` varchar(250) default NULL,
  `nomenclature_status` enum('-','O','I') default NULL,
  PRIMARY KEY  (`gene_id`)
) TYPE=MyISAM;
";
return $sql_cmd;
}
