# Supplementary material for: Comparison of gene coverage of mouse oligonucleotide microarray platforms
Source: BMC Genomics. 2006 Mar 21;7:58. doi: 10.1186/1471-2164-7-58 (PMC1440853; doi:10.1186/1471-2164-7-58)
Supplement: Additional File 4 — ArrayGene software with an install script for UNIX platforms and a README file for installation and usage instructions [file 1471-2164-7-58-S4.zip › ArrayGene-0.2/bin/download_files.sh]

#!/bin/sh

ncftpget ftp://ftp.ncbi.nlm.nih.gov/gene/DATA/gene2accession.gz

ncftpget ftp://ftp.ncbi.nlm.nih.gov/gene/DATA/gene2refseq.gz

ncftpget ftp://ftp.ncbi.nlm.nih.gov/gene/DATA/gene_history.gz

ncftpget ftp://ftp.ncbi.nlm.nih.gov/gene/DATA/gene_info.gz

ncftpget ftp://ftp.ncbi.nlm.nih.gov/gene/DATA/gene2unigene.gz

wget http://hgdownload.cse.ucsc.edu/goldenPath/mm5/database/knownToEnsembl.txt.gz


gzip -d gene2accession.gz

gzip -d gene2refseq.gz

gzip -d gene_history.gz

gzip -d gene_info.gz

gzip -d knownToEnsembl.txt.gz
