# Supplementary material for: Comparison of gene coverage of mouse oligonucleotide microarray platforms
Source: BMC Genomics. 2006 Mar 21;7:58. doi: 10.1186/1471-2164-7-58 (PMC1440853; doi:10.1186/1471-2164-7-58)
Supplement: Additional File 4 — ArrayGene software with an install script for UNIX platforms and a README file for installation and usage instructions [file 1471-2164-7-58-S4.zip › ArrayGene-0.2/bin/import_array.bkp]

#!/usr/bin/perl -w
###################################
# Name: import_array.pl           #
# task: parse a column text file  #
#       and creates an annotated  #
#       table in a MySQL db       #
# Use: microarray analysis tool.  #
# Output: none                    #
# Created: 2/17/2005              #
# Author: Ricardo Verdugo         #
# Place: UCD, Davis, CA.          #
###################################

use strict;
use strict;
use ArrayGene::miscellaneous qw/ readops get_pass blank_check get_root /;
use DBI;
use Getopt::Long;
use Term::ProgressBar;

# General defaults values
my $options="/pub/conf/general.conf";
my $ArrayGene_root=".."
my $options_path="$ArrayGene_root" . $options;
my %config=readops($options_path);

#my $options="/pub/conf/general.conf";
#my $options_path="../" . $options;
#my %config=readops($options_path);


# MySQL server connection paramentes
my $server=$config{aHOST};
my $user=$config{aUSER};
my $database=$config{aDB};
my $maptab=$config{gTABLE};
my $password;


# IO variables
my ($input, $output, $logfile, @accession, $help, $cname, $heather,
    $probe_idx, $source_idx, $source_id_idx, $gene_id_idx, $title,
    $extract, $refseq_idx, $other_id, $outname, $ugenes);

# Program defaults
my $sep="\t"; # columns separated by in input text
my $miss="."; # character for missing observations
my $annotate="YES";
my $recsep="///";

# Globals
my $ifdbsep="; "; # In field separator for multiple values in the database

####    USAGE MESAGE ######
my ($script) = ($0 =~ m|([^/]*)$|);
my $USAGE = qq{usage: $script [-options] -i <input filename>

 This program will parse a column text file, extract or Entrez Gene IDs
 and it will create an annotated table in a MySQL database.
 
options 
 -i  --input     name of input file
     --title     title for the array (short alpahnumeric string)
     --names      first line contains column name (no argument)
     --probes    column number (starting from 1) containing the probes ids
 -a  --accession column number (starting from 1) containing the accession numbers 
                  or other ids of the source sequences to generate the probe
                  Required if no --gene argument is given!
 -e  --extract   flag indicating if accession no. should be extracted from a string of
                 ids separated by the | bar and preceeded by a two or three letter
                 code. Takes no argument. Example of tstring:
                 ref|NM_178871|gb|AK042509|riken|A630098E12. In this example,
                 the refseq id will be extracted and the other ids will be discarded
     --source    column number with source name of the sequence accession
                 (E.g. genebank, ensembl, etc) Optional                  
     --other     other id column
 -g  --genes     column number (starting from 1) containing Entrez Gene IDs 
                  Required if no --accession is given!
     --refseq    column with RefSeq ids (optional)
     --annotate  Should annotate the probes? (default: "YES")
     --delimiter character separating columns (default "\t")
     --missing   character for missing observations (default ".")
     --recsep    character separating multiple records in a single column field
                 Only the first record is used for annotation but multiple can
                 be are stored in the database (default "$recsep")
 -o  --outname   output filename. String with a filename. If given, no changes to 
                 the database will be made and am annotated file will be created.    
 -u  --ugenes    unique-genes output. Returns a list of annotated unique genes. 
                 Only used if a text file is the output.                               
 -s  --server    database server [optional] (angenome by default)
 -d  --database  gene annotation database name [optional] (default $database)               
 -m  --microdb   database name to store the microarray data [optional] 

 -u  --user      user name to access database (default: $user)
     --password  password to access database
 -l  --log       log file (default=<input filename>.log)
     --output    name for output file (default=<intput file>.out)
 -h  --help      print this help

};

if ($#ARGV == -1 ) {
	print STDERR "\n$USAGE";
    exit(1);
 }
############
my $current_time=localtime(time);# to get the current time.


GetOptions ('input=s' => \$input, 'server:s' => \$server, 'log:s' => \$logfile, 
            'output:s' => \$output, 'database:s' => \$database, 'user:s' => \$user,
            'password:s' => \$password, 'help!' => \$help, 'names!' => \$cname,
            'probes=i' => \$probe_idx, 'accession:i' => \$source_id_idx, 'source:i' => \$source_idx,
            'extract!' => \$extract, 'genes:i' => \$gene_id_idx, 'title=s' => \$title,
            'delimiter:s' => \$sep, 'refseq:i' => \$refseq_idx, 'annotate:s' => \$annotate,
            'other:i' => \$other_id, 'missing:s' => \$miss, 'recsep:s' => \$recsep,
            'outname:s'=>\$outname, 'ugenes:s' => \$ugenes);  

if ($help) {
  print STDERR "\n$USAGE";
    exit(1);
 } elsif (!defined $probe_idx and !defined $outname) {
   die "ERROR: You need to indicate the column with probe ids!!!
   $USAGE";
 } elsif (!defined $source_id_idx and !defined $gene_id_idx) {
   die "ERROR: You need to provide an argument for either the -a or the -g arguments!
   $USAGE";
 } elsif (!defined $title) {
   if (defined $outname) {
     $outname=~/([^.\/]+)(\.\w+)?$/;
     $title=$1;
   } else {
      die "ERROR: You need to provide a title for the array!
      $USAGE";
   }
 } elsif ($annotate=~/YES/i and !defined $source_id_idx and !defined $refseq_idx) {
   die "ERROR: You need to provide either accession numbers or refseqs to annotate the probes!
   $USAGE";
 } elsif ($annotate=~/NO/i and !defined $gene_id_idx) {
   die "ERROR: You need to provide gene ids if I should not annotate the probes!
   $USAGE";
 }
 
unless (defined $input) {
  die "You have to provide an input file!\n\n $USAGE\n"
  }
unless (defined $logfile) {
  $logfile="$input".".log"
  }
unless (defined $output) {
  $output=$title.".out"
  }

$password=get_pass($user) unless defined $password;

my $dbh = DBI->connect ("DBI:mysql:host=$server;database=$database",
                     $user,$password,
                     {PrintError => 0, RaiseError => 1});

#my $mich = DBI->connect ("DBI:mysql:host=$server;database=$microarrays",
#                     $user,$password,
#                     {PrintError => 0, RaiseError => 1});

print "Missing character: '$miss'\n";
print "Within-field separating character: '$recsep'\n";

&bench_func("Extract Columns", \&extract_columns, ($dbh, $maptab, $input, $sep, $probe_idx, $gene_id_idx, $source_id_idx, $source_idx, $refseq_idx, $other_id, $extract, $cname, $annotate));
              
&bench_func("Create tmp1", \&create_tmp1_full, ($dbh,$title,$output));  
if (defined $outname) {
  my ($head_ref,$tab_ref)=&bench_func("Map genes", \&export_final, ($dbh, $title, $ugenes));
  &bench_func("Save file $outname", \&save_table, ($head_ref,$tab_ref, $outname, $miss));
} else {
  &bench_func("Create final table", \&create_final, ($dbh, $title));
}

exit(0);


### *** SUBROUTINES *** ####

sub extract_columns {
  my ($dbh, $table, $input, $sep, $probe_idx, $gene_id_idx, $source_id_idx, $source_idx, $refseq_idx, $other_id_idx, $extract, $headers, $annotate)=@_;
  
  open INPUT, "< $input" or die "Cannot open $input: $!";
  open OUTPUT, "> $output" or die "Cannot open outpu file $output: $!";
  
  my $n=0;
  my $max=0;
   while (<INPUT>) {
     $max++;
   }
  my $n_probes=$headers? $max-1 : $max; 
  
  print "There $n_probes probes in the input file\n";
  
  seek INPUT, 0, 0;
  <INPUT> if defined $headers;
  
  my $progress = Term::ProgressBar->new({name => 'Annotation', count => $max, remove => 1, ETA   => 'linear',});
  $progress->minor(0);
  my $next_update = 0;
  while (<INPUT>) {
    s/\015\012/\n/g;
    
    chomp;
    #next if ((++$n eq 1) and defined $headers);
    my @line=split( /$sep/, $_);
    &unquote(@line);
    my $probe=$line[$probe_idx-1];
    my $source=defined $source_idx? $line[$source_idx-1] : "";
    my $refseq=defined $refseq_idx? $line[$refseq_idx-1] : "";
    my $other_id=defined $other_id_idx? $line[$other_id_idx-1] : "";
    my $gene=defined $gene_id_idx? $line[$gene_id_idx-1] : "";
    my $type="";

    #if ($refseq=~/^([^\s]+)/) { $refseq=$1 }
    
    my $source_id;
    if ($source_id_idx) {
        if($extract) {
          my $comp_source;
          ($source_id, $comp_source)=&extract_id($line[$source_id_idx-1]);
          #$source = $comp_source unless $source; 
          $source = $comp_source; 
        } else {
          $source_id=$line[$source_id_idx-1];
          #if ($source_id=~/^([^\s]+)/) { $source_id=$1 }
        }
      } else {
        $source_id="";
      }
   
        
    &blank_check($gene, $source, $source_id, $probe, $refseq, $other_id, $miss);
    
    if ($gene) {
        if ($gene =~/\s*\Q$recsep\E\s*/) { # ELIMINATE GENE FOR PROBES MAPPING TO MULTIPLE GENES
          my @posible_genes=split /\s*$recsep\s*/, $gene;
          &blank_check(@posible_genes, $miss);
          my @unique_genes=&check_cross_hyb(\@posible_genes);
          if ($#unique_genes > 0) {
            my $genes = "cross hybridize " . join $ifdbsep, @unique_genes;
            $gene="" ; 
            $type="cross hybridize $genes";
          } else {
            $gene=$posible_genes[0];
            $type="vendor annot";
          }
        } else {
          $type="vendor annot";
        }
        
      } else {
        if ($annotate=~/YES/i) {
          if ($refseq) {
            ($gene, $type, $refseq) = &annotate($dbh, $table, $refseq, $recsep);
            $source='genbank' unless $source;
          } elsif ($source_id) {
            ($gene, $type, $source_id) = &annotate($dbh, $table, $source_id, $recsep);
          } elsif ($other_id) {
            ($gene, $type, $other_id) =&annotate($dbh, $table, $other_id, $recsep);
            $source_id=$other_id;
          } else {
            $gene="";    
          }
          #$source=$type;
        }
      }
     
    print OUTPUT "\t$probe\t$source_id\t$source\t$type\t$refseq\t$gene\n"; 
    #$next_update = $progress->update($n)
    #  if $n >= $next_update;          
    $progress->update(++$n);
  }
  $progress->update($max)
    if $max >= $next_update;
  close OUTPUT;
  print "The $output file contains extracted ids.\n";
} # extract_columns

sub create_tmp1 {
  my ($dbhandler,$tname, $output)=@_;
  my $tmp1=$tname . "_tmp1";
  my $create_cmd="CREATE TABLE $tmp1 (probe_id int(6) UNSIGNED AUTO_INCREMENT NOT NULL PRIMARY KEY,
                  probe_name varchar(150), source_id varchar(150), source varchar(150));";
  my $load_cmd="LOAD DATA LOCAL INFILE '$output' INTO TABLE $tmp1";
  $dbhandler->do($create_cmd);
  print "The $tmp1 table was created\n";
  my $load_count=$dbhandler->do($load_cmd);
  print "$load_count rows were loaded into $tmp1 table.\n";
}

sub create_tmp1_full {
  my ($dbhandler,$tname, $output)=@_;
  my $tmp1=$tname . "_tmp1_full";
  my $create_cmd="CREATE TEMPORARY TABLE `$tmp1` (probe_id int(6) UNSIGNED AUTO_INCREMENT NOT NULL PRIMARY KEY,
            probe_name varchar(30), source_id varchar(100), source varchar(50), type varchar(50) ,refseq varchar(100), gene int(10));";
  my $load_cmd="LOAD DATA LOCAL INFILE '$output' INTO TABLE `$tmp1`";
  $dbhandler->do($create_cmd);
  print "The $tmp1 table was created\n";
  my $load_count=$dbhandler->do($load_cmd);
  print "$load_count rows were loaded into $tmp1 table.\n";
   
}

sub create_tmp2 {
  my ($dbhandler,$tname, $output)=@_;
  my $tmp1=$tname . "_tmp1";
  my $tmp2=$tname . "_tmp2";
  my $create_cmd="CREATE TABLE $tmp2 select probe_id, probe_name, source_id, source, gene_id gene
                  FROM $tmp1
                  LEFT JOIN gene2acc ON source_id LIKE acc_no;";
    
  my $load_count=$dbhandler->do($create_cmd);
  if( $load_count) {
    print "The $tmp2 table was created\n";
    print "$load_count rows were loaded into $tmp2 table.\n";
  }
} # create_tmp2

sub create_tmp2_direct {
  my ($dbhandler,$tname, $output)=@_;
  my $tmp2=$tname . "_tmp2";
  my $create_cmd="CREATE TABLE $tmp2 (probe_id int(6) UNSIGNED AUTO_INCREMENT NOT NULL PRIMARY KEY,
            probe_name varchar(25), source_id varchar(25),
            source varchar(25), gene int(9) UNSIGNED DEFAULT NULL);";
  my $load_cmd="LOAD DATA LOCAL INFILE '$output' INTO TABLE $tmp2";
  
  $dbhandler->do($create_cmd);
  print "The $tmp2 table was created\n";
  my $load_count=$dbhandler->do($load_cmd);
  print "$load_count rows were loaded into $tmp2 table.\n";
   
}

sub create_final {
  my ($dbhandler, $tname)=@_;
  my $table=$tname . "_annotated";
  my $tmp1_full=$tname . "_tmp1_full";
  my @create_cmd=("CREATE TABLE `$table` SELECT * FROM `$tmp1_full` LEFT JOIN knownGene2unique
                  ON gene=gene_id;");
  
  push @create_cmd, "alter ignore table `$table` add primary key (probe_id);";
  push @create_cmd, "alter ignore table `$table` add index probe (probe_name(25));";
  foreach (@create_cmd) {$dbhandler->do($_)};
  
} # create_final

sub export_final {
  my ($dbhandler, $tname, $unique_gene)=@_;
  my $table=$tname . "_annotated";
  my $tmp1_full=$tname . "_tmp1_full";
  my $create_cmd="CREATE TEMPORARY TABLE `$table` SELECT * FROM `$tmp1_full` LEFT JOIN `knownGene2unique`
                  ON gene=gene_id;";
  $dbhandler->do($create_cmd);
  if(defined $unique_gene) {
    $create_cmd="ALTER IGNORE TABLE `$table` ADD PRIMARY KEY (gene_id)";
    $dbhandler->do($create_cmd);
  }
  my $tab_ref=$dbhandler->selectall_arrayref("SELECT * FROM `$table`");
  my $headers_ref=$dbhandler->selectcol_arrayref("DESCRIBE `$table`");
  return ($headers_ref,$tab_ref);
} # create_final


sub extract_id {
    my $field=$_[0];
    if ($field=~/ref\|([\w\n]+)/) {
      return ($1,'genbank');
    } elsif ($field=~/gb\|([\w\n]+)/) {
      return ($1, 'genbank');
    } elsif ($field=~/ens\|([\w\n]+)/) {
      return ($1, 'esembl');
    } elsif ($field=~/tc\|([\w\n]+)/) {
      return ($1, 'geneindex');
    } elsif ($field=~/\W*\w{2,3}\|([\w\n]+)/) {
      return ($1, 'riken');
    } else {
      return ($field,'');
    }
} # extract_id

sub formattime {
  my $time=$_[0];
  my $cdays = $time / (24 * 60 * 60);
  my $days=int($cdays);
  my $timerest=$time % (24 * 60 * 60);
  my $chours= $timerest / (60 * 60);
  $timerest=$timerest % (60 * 60);
  my $hours= int($chours);
  my $cmins= $timerest / (60);
  my $mins= int($cmins);
  my $secs=$timerest % (60);
  
  return ($days, $hours, $mins, $secs);
  
}
# formattime

sub tmpp {  
                     
open INPUT, "< $input" or die "Cannot open $input:$!";

  # Lets read the input file
  while (<INPUT>) {
    next if /^\#/;
    if(/([\w\n]+)\.?/) {
      push (@accession, $1);
    }
  }
  
open OUTPUT, "> $output" or die "Cannot open $output:$!";

if ($cname) {
  $heather= shift(@accession);
  print OUTPUT "$heather\tGene_ID\n";
}
  foreach my $accno (@accession) {
       
    my $gene_id = $dbh->selectrow_array("SELECT Gene_ID FROM gene2acc WHERE acc_no ='$accno'");
    $gene_id=' ' unless defined $gene_id;
    
    print OUTPUT "$accno\t$gene_id\n";
  }
  
}

sub bench_func {
  my $funcname=shift;
  my $function_ref= shift;
  my @arguments=@_;
  my $start=time;
  print "$funcname started executing on " . localtime($start) . "\n";
  my @function_out=&$function_ref(@arguments);
  my $end=time;
  print "$funcname ended executing on " . localtime($end) . "\n";
  my $time=$end - $start;
  my ($days, $hours, $mins, $secs)=&formattime($time);
  print "
Executing $funcname took:      $days days
                               $hours hours
                               $mins mins
                               $secs secs
";                            
  return (@function_out);
} # bech_func

sub annotate {
    my ($dbh, $table, $target, $sep)=@_;  
    #if ($target=~/(\S+)\s*\Q$sep\E/) { $target=$1 }
    my @targets=split /\s*\Q$sep\E\s*/, $target;
    &trimversion(@targets);
    @targets=&eliminate_non_ids(@targets);
    $target=join $ifdbsep, @targets;
    my @gene_ids;
    my @types;
    my $gene;
    my $source;
    foreach (@targets) {
        #print "Searchiching for $_\n";
        my ($gene_id, $type) = $dbh->selectrow_array("SELECT gene_id , type FROM `$table` WHERE seq_id = '$_'");
        if (defined $gene_id) {
          #print "Found $gene_id\n";
          push @gene_ids, $gene_id;
          push @types, $type;
        }
      }
    if (@gene_ids) {
        my @unique_genes=&check_cross_hyb(\@gene_ids);
        if ($#unique_genes > 0) {
          my $genes = "cross hybridize " . join $ifdbsep, @unique_genes;
          
          return ("", $genes, $target);
        } else {
          #print "@gene_ids\n";
          #print "@types\n";    
          #$gene=get_one_def(@gene_ids);
          $gene=$unique_genes[0];
          #$source=get_one_def(@types);
          $source=$types[0];
          #print "   Gene: $gene   Source: $source\n";
        }
    } else {
        $gene="";# unless defined $gene;
        $source="";# unless defined $source;
        #print "Gene: $gene, Source: $source\n";
    }
    return ($gene, $source, $target);
} # annotate

sub get_one_def {
  foreach (@_) {
    if (defined $_) {
      return $_;
    }
  }
}

sub check_cross_hyb {
    my $arr = shift ;
    my %counter = () ;
    my $repeated=0;
    foreach ( @$arr )
    {
        ++$counter{$_};
    }
    my @unique=keys %counter;
    return (@unique);
}


sub unquote {
  foreach (@_) {
     $_=~s/^(["'])(.+)\1$/$2/;
   }
} #sub unquote


sub trimversion {
  foreach (@_) {
    if(/^(.*)\.\d$/) {
      $_=$1;
    }
  }
} # trimversion

sub eliminate_non_ids {
  my @output;
  foreach (@_) {
    if(/^\S{6,}$/) {
      push @output, $_;
    }
  }
  return @output;
} # eliminate_non_ids

sub save_table {
  my ($headers_ref, $tb_ref, $outname, $missing) =@_;
  open OUTPUT, "> $outname.txt" or die "Cannot open $outname for writing: $!";
  print OUTPUT join("\t", @{$headers_ref}), "\n";
  foreach my $row_ref(@{$tb_ref}) {
    foreach my $coln (@{$row_ref}) {
      &blank_check($coln, $missing);
      print OUTPUT "$coln\t";
    }
    print OUTPUT "\n";
  }
  close OUTPUT;
} #save_table
