# Supplementary material for: Comparison of gene coverage of mouse oligonucleotide microarray platforms
Source: BMC Genomics. 2006 Mar 21;7:58. doi: 10.1186/1471-2164-7-58 (PMC1440853; doi:10.1186/1471-2164-7-58)
Supplement: Additional File 4 — ArrayGene software with an install script for UNIX platforms and a README file for installation and usage instructions [file 1471-2164-7-58-S4.zip › ArrayGene-0.2/bin/import_array.pl]

#!/usr/bin/perl -w
###################################
# Name: import_array.pl           #
# task: parse a column text file  #
#       and creates an annotated  #
#       table in a MySQL db       #
# Use: microarray analysis tool.  #
# Output: none                    #
# Created: 2/17/2005              #
# Author: Ricardo Verdugo         #
# Place: UCD, Davis, CA.          #
###################################

use strict;
use Cwd;
use ArrayGene::miscellaneous qw/ readops get_root get_pass get_path create_tmp_folder bench_func  /;
use ArrayGene::arrayops qw / define_array print_table /;
use ArrayGene::genexref qw / annotate get_one_gene blank_check check_cross_hyb /;
use ArrayGene::mapgene;
use ArrayGene::sql_manage qw / check_null /;
use DBI;
use Getopt::Long;
use Term::ProgressBar;
use File::Basename qw /basename/;
use File::Spec::Functions qw/ catfile /;

# General defaults values
my $options="/pub/conf/general.conf";
my $ArrayGene_root="ROOTDIR";
my $options_path="$ArrayGene_root" . $options;
my %config=readops($options_path);
my $tmp_root_folder=$config{loTEMP};


# MySQL server connection paramentes
my $gserver=$config{gHOST};
my $guser=$config{gUSER};
my $unuser=$config{unUSER};
my $unpass=$config{unPASS};
my $gdatabase=$config{gDB};
my $adatabase=$config{aDB};
my $mtable=$config{mTABLE};
my $gtable=$config{gTABLE};
my $atable=$config{aTABLE};
my $ptable=$config{pTABLE};
my $vtable=$config{vTABLE};
my $gpassword;
my $muser;
my ($guser_dbh, $muser_dbh);

# IO variables
my ($input, $output, @accession, $help, $heather,
    $probe_idx, $source_idx, $source_id_idx, $gene_id_idx,
    $extract, $refseq_idx, $other_id, $outname, $ugenes, $new, $array_id);

# Program defaults
my $sep=$config{dSEP}; # columns separated by in input text
my $miss=$config{dMISS}; # character for missing observations
my $annotate=$config{ANOT};
my $recsep=$config{rSEP};
my $ignore=0;

# Globals
my $ifdbsep=$config{ifSEP};  # In field separator for multiple values in the database

####    USAGE MESAGE ######
my ($script) = ($0 =~ m|([^/]*)$|);
my $USAGE = qq{usage: $script [-options] -i <input filename>

 This program will parse a column text file, extract probe annotations such
 as accession numbers, RefSeq ids, Ensembl transcripts, gene symbols among
 other and it will do its best to find the target gene for that probe by 
 accessing a MySQL database. Finally, it will create an annotated table in 
 the database. This program is used to annotate and import microarray genelists
 into the ArrayGene system.
 
options 
 -i  --input     name of input file
     --array     numeric id of the array (previously assigned by ArrayGene)
                 (optional)
     --ignore    number of headers lines to ignore (default '$ignore')
     --probes    column number (starting from 1) containing the probes ids
 -a  --accession column number (starting from 1) containing the accession 
 	               numbers or other ids of the source sequences to generate
		             the probe
 -e  --extract   flag indicating if accession no. should be extracted from
 		             a string of ids separated by the | bar and preceded by a
		             two or three letter code. Takes no argument. Example of
		             the string: ref|NM_178871|gb|AK042509|riken|A630098E12. 
		             In this example, the refseq id will be extracted and the 
	             	 other ids will be discarded
     --source    column number with source name of the sequence accession
                 (E.g. genebank, ensembl, etc) Optional                  
     --other     other id column
 -v  --vgene     column number (starting from 1) containing gene id 
                  provided by the vendor
     --refseq    column with RefSeq ids (optional)
     --annotate  Should annotate the probes? (default: "$annotate")
     --delimiter character separating columns (default "$sep")
     --missing   character for missing observations (default "$miss")
     --recsep    character separating multiple records in a single column field
                 Only the first record is used for annotation but multiple can
                 be are stored in the database (default "$recsep")
 -o  --outname   output filename. String with a filename. If given, no changes
 		             to the database will be made and am annotated file will be
		             created.    
 -u  --ugenes    unique-genes output. Returns a list of annotated unique genes. 
                 Only used if a text file is the output.                               
 -s  --server    database server [optional] (angenome by default)
 -d  --database  gene annotation database name [optional] (default $gdatabase)               
 -u  --user      user name to access database (default: $guser)
     --password  password to access database
 -h  --help      print this help

};

if ($#ARGV == -1 ) {
	print STDERR "\n$USAGE";
    exit(1);
 }
############
my $current_time=localtime(time);# to get the current time.
my $curr_dir=&cwd;
my $tmp_folder=create_tmp_folder($tmp_root_folder, $script);
$SIG{'INT'} = 'my_int_handler';

GetOptions ('input=s' => \$input, 'server:s' => \$gserver,  
            'output:s' => \$output, 'user:s' => \$guser,
            'password:s' => \$gpassword, 'help!' => \$help, 'ignore:i' => \$ignore,
            'probes=i' => \$probe_idx, 'accession:i' => \$source_id_idx, 'source:i' => \$source_idx,
            'extract!' => \$extract, 'vgene:i' => \$gene_id_idx, 'array=s' => \$array_id,
            'delimiter:s' => \$sep, 'refseq:i' => \$refseq_idx, 'annotate:s' => \$annotate,
            'other:i' => \$other_id, 'missing:s' => \$miss, 'recsep:s' => \$recsep,
            'database:s' => \$gdatabase, 'align:s' => \$adatabase,
            'outname:s'=>\$outname, 'ugenes:s' => \$ugenes);  

if ($help) {
  print STDERR "\n$USAGE";
    exit(1);
 } elsif (!defined $probe_idx and !defined $outname) {
   die "ERROR: You need to indicate the column with probe ids!!!
   $USAGE";
 } elsif (!defined $source_id_idx and !defined $gene_id_idx) {
   die "ERROR: You need to provide an argument for either the -a or the -g arguments!
   $USAGE";
 } elsif ($annotate=~/YES/i and !defined $source_id_idx and !defined $refseq_idx) {
   die "ERROR: You need to provide either accession numbers or refseqs to annotate the probes!
   $USAGE";
 } elsif ($annotate=~/NO/i and !defined $gene_id_idx) {
   die "ERROR: You need to provide gene ids if I should not annotate the probes!
   $USAGE";
 } elsif (!defined $output) {
   $output=$input . "out";
 }
 
unless (defined $input) {
  die "You have to provide an input file!\n\n $USAGE\n"
  }
unless (defined $output) {
  $output=$input . ".out"
  }

$muser_dbh = DBI->connect ("DBI:mysql:host=$gserver;database=$gdatabase",
                     $unuser,$unpass,
                     {PrintError => 0, RaiseError => 1});
                     
$array_id=get_array_id($muser_dbh, $ptable) unless defined $array_id;

#if (defined $new) {
#    print "You chose to create a new database. Are you sure? (Y/N) : ";
#    my $answer=<STDIN>;
#    exit(1) unless $answer=~/^Y(es)?$/i;
#    &bench_func("Create final table", \&create_final, ($muser, $mtable));
#}
unless (defined $outname) {
	$gpassword=get_pass($guser) unless defined $gpassword;

	$guser_dbh = DBI->connect ("DBI:mysql:host=$gserver;database=$gdatabase",
                     $guser,$gpassword,
                     {PrintError => 0, RaiseError => 1});
}
#my $auser_dbh = DBI->connect ("DBI:mysql:host=$server;database=$adatabase",
 #                    $user,$password,
 #                    {PrintError => 0, RaiseError => 1});

                                          
print "Missing character: '$miss'\n";
print "Within-field separating character: '$recsep'\n";

# Get number of rows
my $max=&count_rows($input); # max is GLOBAL variable
   
&bench_func("Extract Columns", \&extract_columns, ($muser_dbh, $gtable, $input, $output, $sep, $probe_idx,
           $gene_id_idx, $source_id_idx, $source_idx, $refseq_idx, $other_id, $extract, $ignore, $annotate));

chdir $tmp_folder;
              
#my ($mapped)=&bench_func("Find map", \&map_genes, ($auser, $atable, $output));  

if (defined $outname) {
  my $outfile=catfile(get_path($outname),basename($outname)) if defined $outname;
  #system ("cp $mapped $outfile")==0 or die "Cannot export file to $outfile: $!";
  system ("cp $outname $outfile")==0 or die "Cannot export file to $outfile: $!";
  print "The output was written to $outfile\n";
} else {
  #&bench_func("Uploading data", \&upload_data, ($muser, $mapped, $mtable, $title));
  &bench_func("Uploading data", \&upload_data, ($guser_dbh, $output, $mtable, $array_id));
}

#clean_up($tmp_folder);

exit(0);


### *** SUBROUTINES *** ####

sub extract_columns {
  my ($dbh, $table, $infile, $outfile, $sep, $probe_idx, $gene_id_idx, $source_id_idx, $source_idx, $refseq_idx, $other_id_idx, $extract, $headers, $annotate)=@_;
  
  open INPUT, "< $infile" or die "Cannot open $input: $!";
  open OUTPUT, "> $tmp_folder/$outfile" or die "Cannot open outpu file $output: $!";
  
  my $n=0;

  my $n_probes=$max-$headers; 
  
  print "There where $n_probes probes in the input file\n";
  
  while ($headers--) {<INPUT>};
  
  my $progress = Term::ProgressBar->new({name => 'Annotation', count => $n_probes, remove => 1, ETA   => 'linear',});
  $progress->minor(2);
  my $next_update = 0;
  while (<INPUT>) {
    s/\015\012/\n/g;
    
    chomp;
    my @line=split( /$sep/, $_);
    &unquote(@line);
    my $probe=$line[$probe_idx-1];
    #next unless $probe;
    my $source=defined $source_idx? $line[$source_idx-1] : undef;
    my $refseq=defined $refseq_idx? $line[$refseq_idx-1] : undef;
    my $other_id=defined $other_id_idx? $line[$other_id_idx-1] : undef;
    my $vendor_gene=defined $gene_id_idx? $line[$gene_id_idx-1] : undef;
    my $type;
    my $gene;

    #if ($refseq=~/^([^\s]+)/) { $refseq=$1 }
    
    my $source_id;
    if ($source_id_idx) {
        if($extract) {
          my $comp_source;
          ($source_id, $comp_source)=&extract_id($line[$source_id_idx-1], $recsep);
          #$source = $comp_source unless $source; 
          $source = $comp_source; 
        } else {
          $source_id=$line[$source_id_idx-1];
          #if ($source_id=~/^([^\s]+)/) { $source_id=$1 }
        }
      #} else {
      #  $source_id="";
      }
   
        
    &blank_check($gene, $source, $source_id, $probe, $refseq, $other_id, $vendor_gene, $miss);
    &clean_sep($gene, $source, $source_id, $refseq, $other_id, $vendor_gene, $recsep, $ifdbsep);

       if ($annotate=~/YES/i) {
          my @genes_ids;
          my @types;
          my ($gene_tmp, $type_tmp);
          if (defined $refseq) {
            ($gene_tmp, $type_tmp, $refseq)=&annotate($dbh, $table, $refseq, $ifdbsep);
            push @genes_ids, $gene_tmp;
            push @types, $type_tmp;
          }
          if (defined $source_id) {
            ($gene_tmp, $type_tmp, $source_id)=&annotate($dbh, $table, $source_id, $ifdbsep);
            push @genes_ids, $gene_tmp;
            push @types, $type_tmp;
          }
          if (defined $other_id) {
            ($gene_tmp, $type_tmp, $other_id)=&annotate($dbh, $table, $other_id, $ifdbsep);
            push @genes_ids, $gene_tmp;
            push @types, $type_tmp;
          }
          if (my $cross_genes=multiple_genes(@types)) {
            #$gene="";
            $type=$cross_genes;
          } else {
            my $found_idx=&get_one_gene(@genes_ids);
            if (defined $found_idx) {
              $gene=$genes_ids[$found_idx];
              $type=$types[$found_idx];
            #} else {
            #  $gene="";
            #  $type="";
            }
          }
        }
      
      check_null($gene, $type, $source, $source_id, $probe, $refseq, $other_id, $vendor_gene);
      
    print OUTPUT "\t$probe\t$source_id\t$source\t$type\t$refseq\t$other_id\t$vendor_gene\t$gene\n"; 
    $progress->update(++$n);
  }
  $progress->update($n_probes)
    if $max >= $next_update;
  close OUTPUT;
  print "The $output file contains extracted ids.\n";
} # extract_columns


sub create_final {
  my ($dbhandler, $table)=@_;
  my @create_cmd=("CREATE TABLE `$table` (probe_id int(6) UNSIGNED AUTO_INCREMENT NOT NULL PRIMARY KEY,
            array_name varchar(60) not null, probe_name varchar(60), source_id varchar(60), source varchar(60), type varchar(60), refseq varchar(60),
            other_id varchar(60), vendor_gene varchar(60), gene_id int(7) UNSIGNED DEFAULT NULL, mapped_seq varchar(25), chrom varchar(20),
            strand enum('+','-'), txstart int(13) UNSIGNED, txend int(13) UNSIGNED, map_source varchar(30), key probe (probe_name(25)),
            key (refseq(15)), key (other_id(15)), key (mapped_seq(15)), key (vendor_gene(30)))TYPE=MyISAM");
                  
  #push @create_cmd, "LOAD DATA LOCAL INFILE '$input' INTO TABLE `$table`";
  
  foreach (@create_cmd) {$dbhandler->do($_)};
  
} # create_final

sub extract_id {
    my ($field, $separator)=@_;
    my $output="";
    my $source_out="";
    
    while ($field=~s/ref\|([\w\n]+)//) {
      $output .=$output? $separator . $1: $1;
      $source_out .=$source_out? $separator . 'genbank': 'genebank';
    } 
    while ($field=~s/gb\|([\w\n]+)//) {
      $output .=$output? $separator . $1: $1;
      $source_out .= $source_out? $separator . 'genbank' : 'genbank' ;
    }
    if ($field=~/ens\|([\w\n]+)/) {
      $output .=$output? $separator . $1: $1;
      $source_out .= $source_out? $separator . 'ensembl': 'ensembl' ;
    } 
    if ($field=~/tc\|([\w\n]+)/) {
      $output .=$output? $separator . $1: $1;
      $source_out .= $source_out? $separator . 'geneindex': 'geneindex' ;
    } 
    if ($field=~/riken\|([\w\n]+)/) {
      $output .=$output? $separator . $1: $1;
      $source_out .= $source_out? $separator . 'riken': 'riken' ;
    } 
    unless ($output) {
      return ($field,'');
    }
    return ($output, $source_out);
} # extract_id

sub get_one_def {
  foreach (@_) {
    if (defined $_) {
      return $_;
    }
  }
}

sub unquote {
  foreach (@_) {
     $_=~s/^(["'])(.+)\1$/$2/;
   }
} #sub unquote


sub map_genes {
  my ($dbh, $table, $outfile)=@_;
  my $mappedfile= $outfile ."mapped";
  
  open ANNOT , "< $outfile" or die "Cannot open $outfile for reading: $!";
  open MAPPED, "> $mappedfile" or die "Cannot open $mappedfile for writting: $!";
  my $n=0;
  my $progress = Term::ProgressBar->new({name => 'Find map location', count => $max, remove => 1, ETA   => 'linear',});
  $progress->minor(1);
  my $next_update = 0;
  
  while (my $line=<ANNOT>) {
    chomp $line;
    my @row=split /\t/, $line;
    my $gene=$row[$#row];
    my $outrow;
    
    unless ($gene eq '\N') {
      my @ann_row=findmap($dbh, $table, $gene);
      define_array(@ann_row);
      $outrow="$line\t" . join "\t", @ann_row;
    } else {
        $outrow="$line" . ("\t\\N" x 6);
    }
    
    print MAPPED "$outrow\n"; 
    $progress->update(++$n);
  }
  $progress->update($max)
  if $max >= $next_update;
  close ANNOT;
  close MAPPED;
  
  return $mappedfile;
 } # map_genes      
  
 
        sub clean_up {
          my $tmp=$_[0];
          unlink glob "$tmp/*";
          rmdir $tmp;
          
        }

        sub my_int_handler {
          print "Executed my_int_handler!!!\n";
          my $tmp=$tmp_folder ;
          print "Temp folder: $tmp\n";
          chdir $curr_dir;
          &clean_up($tmp);
          die "interrupted, existing...\n";
          exit(1);
        } 
        
sub count_rows {
  my $input=$_[0];
  
  open INPUT, "< $input" or die "Cannot open $input: $!";
  my $total=0;
  while (<INPUT>) {
     $total++;
  }
  close INPUT;        
  return $total;
} # count_rows 

sub multiple_genes {
  foreach (@_) {
    return $_ if (/cross hybridize/);
  }
} # multiple_genes

sub upload_data {
  my ($dbhandler, $infile, $table, $platform_FK)=@_;  
  my $out_tmp=catfile($tmp_folder, $infile . "tmp");
  
  open INPUT, "< $infile" or die "Cannot open $infile for reading: $!";
  open OUTPUT, "> $out_tmp" or die "Cannot open $out_tmp for writing: $!";
    
  while (<INPUT>) {
    print OUTPUT "\t$platform_FK$_";
  }
  
  close INPUT;
  close OUTPUT;
  $dbhandler->do("LOAD DATA LOCAL INFILE '$out_tmp' INTO TABLE `$table`");
  
}
    
sub clean_sep {
 my $outsep=pop;
 my $insep=pop;
 return if $outsep eq $insep;  
 foreach (@_) {
  if (defined  $_ ){
    while(s/\s*\Q$insep\E\s*/$outsep/){}
  }
 }
}

sub get_array_id {
    my ($dbh, $platforms_tb)=@_;
    print "Producing a list of available arrays...\n";
    my $arrays=$muser_dbh->selectall_arrayref("SELECT Id, SName FROM `$platforms_tb`");
    print_table([("ID", "Array Name")], $arrays);
    print "Plese select an array id: ";
    chomp(my $array=<STDIN>);
    unless ($array) {
      print STDERR "ERROR: You need to specify an array id.\n"; exit(1);
    }
    return $array;
} # get_array_id
