# Supplementary material for: Comparison of gene coverage of mouse oligonucleotide microarray platforms
Source: BMC Genomics. 2006 Mar 21;7:58. doi: 10.1186/1471-2164-7-58 (PMC1440853; doi:10.1186/1471-2164-7-58)
Supplement: Additional File 4 — ArrayGene software with an install script for UNIX platforms and a README file for installation and usage instructions [file 1471-2164-7-58-S4.zip › ArrayGene-0.2/bin/import_arrays.sh]

#./import_array.pl --input ../data/arrays/Agilent_design.txt --title Agilent_mwg_design --probe 2 --other 3 --accession 4 --names --password SP#5fG

./import_array.pl -i  ../data/arrays/Agilent_GeneList.txt --probe 2 --title Agilent_mwg --names --accession 4 --other 3  --probe 2 --other 3 --refseq 1 --extract --recsep="; " --gene 3 --new --password SP#5fG

./import_array.pl --input ../data/arrays/ABI\ mouse_geo_equivalent_file.txt --title ABI_mwg --names --probes 1 --accession 7 --refseq 4 --other 3 --recsep=";" --miss="" --gene 6 --password SP#5fG

./import_array.pl --input ../data/arrays/mouse_V4.0.1_genelist_s-.txt --title Operon_mwg_v4 --probe 3 --accession 11 --refseq 9 --other 8 --names --recsep="," --gene 8 --password SP#5fG

./import_array.pl --input ../data/arrays/mouse_V3.0.2_genelist_s+.txt --title Operon_mwg_v3 --probe 3 --accession 19 --refseq 17 --other 9 --names --recsep="," --miss="-" --gene 20 --password SP#5fG 


./import_array.pl --input ../data/arrays/mouse_V2.0.2_genelist_s-.txt --title Operon_mwg_v2 --probe 3 --accession 9 --refseq 11 --other 10 --names --recsep="," --gene 10 --password SP#5fG

./import_array.pl --input ../data/arrays/Oligator_MEEBO_Mouse_Set_v2.txt --title MEEBO_mwg --names --probes 5 --accession 6 --source 6 --other 10 --refseq 9  --recsep=" " --extract --gene 7 --password SP#5fG 

./import_array.pl --input ../data/arrays/Mouse430_2_annot.txt --title Affy430_2 --names --probes 1 --accession 9 --source 6 --other 14 --refseq 23 --missing="---" --recsep="///" --gene 18 --password SP#5fG

./import_array.pl --input ../data/arrays/MOULIB96T_ps.txt --probe 1 --accession 4 --gene 4 --names --title MOULIB96T --password SP#5fG
