# Supplementary material for: Comparison of gene coverage of mouse oligonucleotide microarray platforms
Source: BMC Genomics. 2006 Mar 21;7:58. doi: 10.1186/1471-2164-7-58 (PMC1440853; doi:10.1186/1471-2164-7-58)
Supplement: Additional File 4 — ArrayGene software with an install script for UNIX platforms and a README file for installation and usage instructions [file 1471-2164-7-58-S4.zip › ArrayGene-0.2/bin/import_arrays_no_interactive.sh]

../../ArrayGene/bin/import_array.pl --input Agilent_GeneList.txt --probe 2 --ignore 1 --accession 4   --refseq 1 --other 3 --extract --recsep="; " --vgene 3 --password="SP#5fG" --array 3

../../ArrayGene/bin/import_array.pl --input ABI\ mouse_geo_equivalent_file.txt --ignore 1 --probes 1 --accession 7 --refseq 4  --other 3 --recsep=";" --miss="" --vgene 2 --password="SP#5fG" --array 2

../../ArrayGene/bin/import_array.pl --input mouse_V4.0.1_genelist_x-.txt --probe 3 --accession 11 --refseq 9  --other 8 --ignore 1 --recsep="," --vgene 8 --password="SP#5fG" --array 10

../../ArrayGene/bin/import_array.pl --input mouse_V3.0.2_genelist_s+.txt --probe 3 --accession 19 --refseq 17 --other 9 --vgene 9 --ignore 1 --recsep="," --miss="-" --password="SP#5fG" --array 9

../../ArrayGene/bin/import_array.pl --input mouse_V2.0.2_genelist_s-.txt --probe 3 --accession 9 --refseq 11 --other 10 --ignore 1 --recsep="," --vgene 10 --password="SP#5fG" --array 8

../../ArrayGene/bin/import_array.pl --input Oligator_MEEBO_Mouse_Set_v2.txt --ignore 1 --probes 5 --accession 6 --refseq 9 --other 10 --recsep=" " --extract --vgene 10 --password="SP#5fG" --array 6

../../ArrayGene/bin/import_array.pl --input Mouse430_2_annot.txt --ignore 1 --probes 1 --accession 9 --source 6 --other 14 --refseq 23 --vgene 14 --missing="---" --recsep="///" --password="SP#5fG" --array 4

../../ArrayGene/bin/import_array.pl --input MOULIB96T_ps.txt --probe 1 --accession 4 --other 5 --vgene 5  --ignore 7  --password="SP#5fG" --array 7

../../ArrayGene/bin/import_array.pl --input 300033.1_CodeLink_Mouse_Whole_Genome.txt --probe 1 --accession 4 --vgene 7 --other 6 --missing="NULL" --recsep="," --password="SP#5fG" --ignore 2 --array 1

../../ArrayGene/bin/import_array.pl --input 2005-05-09_Warden_MM5_12well.ngd --probe 1 --accession 2  --recsep="|" --password="SP#5fG" --ignore 1 --array 11
