# Supplementary material for: Comparison of gene coverage of mouse oligonucleotide microarray platforms
Source: BMC Genomics. 2006 Mar 21;7:58. doi: 10.1186/1471-2164-7-58 (PMC1440853; doi:10.1186/1471-2164-7-58)
Supplement: Additional File 4 — ArrayGene software with an install script for UNIX platforms and a README file for installation and usage instructions [file 1471-2164-7-58-S4.zip › ArrayGene-0.2/bin/import_geneinfo.pl]

#!/usr/bin/perl -w
###################################
# Name: import_geneinfo.pl        #
# task: parses a text file with   #
#       column of gene ids and a  #
#       column of some other id   #
#       and inserts this cross    #
#       cross reference in a      #
#       mySQL database            #
#                                 #
# Use: Updating the ArrayGene db  #
# Created: 6/01/2005              #
# Author: Ricardo Verdugo         #
# Place: UCD, Davis, CA.          #
###################################

use strict;
use ArrayGene::miscellaneous qw/ readops get_pass blank_check get_root /;
use ArrayGene::sql_manage qw/ insert_row delete_row /;
use DBI;   
use Getopt::Long;
use Term::ProgressBar;

# General defaults values

my $options="/pub/conf/general.conf";
my $ArrayGene_root="ROOTDIR";
my $options_path="$ArrayGene_root" . $options;
my %config=readops($options_path);


# MySQL server connection paramentes
my $server=$config{gHOST};
my $user=$config{gUSER};
my $database=$config{gDB};
my $table=$config{iTABLE};
my $password;

# IO variables
my ($help,  $input, $filter_idx, $filter_value, $delete_idx);
my ($gene_idx, $symbol_idx, $locustag_idx, $synonyms_idx, $dbXref_idx,
    $chromosome_idx, $map_location_idx, $description_idx, $type_idx, 
    $sybl_nomenclature_auth_idx, $fname_nomenclature_auth_idx, $nomenclature_status_idx)=(2..13);
    
my $ignore_lines=0;

# Program defaults
my $sep=$config{dSEP}; # columns separated by in input text
my $miss=$config{dMISS}; # character for missing observations
my $recsep=$config{rSEP}; #character(s) separating multiple xref ids in a single field

####    USAGE MESAGE ######
my ($script) = ($0 =~ m|([^/]*)$|);
my $USAGE = qq{usage: $script [-options] -i <input filename>

 This program will parse a column text file, and find the gene id
 and any information related with it and will import it to the
 ArrayGene database
 
options 
     --input     name of input file with mapping data
     --ignore    number of lines to ignore (default=$ignore_lines)
     --gene_id   column number with gene ids (must be numeric and unique)
     --symbol    column number with gene symbol
     --locustag  column number with locustag
     --synomyms  column number with symbol synonyms. For NCBI gene_info,
                 bar-delimited set of unoffical symbols for the gene
     --dbXref    column number with xdbXrefid. Bar-delimited set of 
                 identifiers in other databases for this gene. The unit
                 of the set is database:value.
     --chrom     column number with chromosome                 
     --maploc    column number with the physical map location for this gene
     --descrip   column number with a descriptive name for this gene
     --type      column number with the type of gene. For NCBI gene_info, 
                 this is assigned according to the list of options provided in
                 http://www.ncbi.nlm.nih.gov/IEB/ToolBox/CPP_DOC/
                 lxr/source/src/objects/entrezgene/entrezgene.asn
     --official _symbl column with official symbol by nomenclature authority
     --official_full_name column with full name from nomenclature authority                 
     --symbol_status column with nomenclature status. For NCBI gene_info
                 O for official and I for interim.
     --filter    number of column to be used to filter for rows
     --fvalue    value required in the filter column for the row to be read
     --delete    column number with gene ids to delete from the db
     --server    database server [optional] ($server by default)
     --user      user name to access database (default: $user)
     --password  user password
     --database  database name (default: $database)
     --delimiter character separating columns (default '$sep')
     --recsep    character delimiting multiple values with a field
     --missing   character for missing values (default: "$miss)
     --help      print this help

};

if ($#ARGV == -1 ) {
	print STDERR "\n$USAGE";
    exit(1);
 }
 

############
my $current_time=localtime(time);# to get the current time.


GetOptions ('input=s' => \$input,
            'ignore:i' =>\$ignore_lines,
            'gene_id=i' => \$gene_idx,
            'symbol:i' => \$symbol_idx,
            'locustag:i' => \$locustag_idx, 
            'synonyms:i' => \$synonyms_idx, 
            'dbXref:i' => \$dbXref_idx,
            'chrom:i' => \$chromosome_idx, 
            'map_loc:i' => \$map_location_idx, 
            'description:i' => \$description_idx, 
            'type:i' => \$type_idx, 
            'official_sybl:i' => \$sybl_nomenclature_auth_idx,
            'official_full_name' => \$fname_nomenclature_auth_idx, 
            'nomenclature_status' => \$nomenclature_status_idx,
            'filter:i' =>\$filter_idx,
            'fvalue:s' => \$filter_value,
            'delete:i' => \$delete_idx,
            'recsep:s' => \$recsep,
            'server:s' =>\$server,
            'database:s' => \$database,
            'delimiter:s' => \$sep,
            'missing:s' => \$miss,
            'user:s' => \$user,
            'password:s' => \$password,
            'help!' => \$help
            );  

if ($help) {
  print STDERR "\n$USAGE";
    exit(1);
 } else {
   foreach ($input,  $gene_idx) {
     unless (defined) {
        print STDERR "\n$USAGE";
        exit (1);
      }
   }
 }

$password=&get_pass($user) unless defined $password;


my $genomics_admin = DBI->connect ("DBI:mysql:host=$server;database=$database",
                     $user,$password,
                     {PrintError => 0, RaiseError => 1});
                     

my $old_genes=$genomics_admin->selectrow_array("SELECT count(distinct gene_id) from `$table`");

open INPUT, "< $input" or die "Cannot open $input: $!";


# Let's set up a progress bar
  my $max=0;
  while (<INPUT>) {
     $max++;
  }
  seek INPUT, 0, 0;   
  my $progress = Term::ProgressBar->new({name => "Inserting to $table", count => $max, remove => 1, ETA   => 'linear',});
  $progress->minor(0);
  my $next_update = 0;
  my $n=0;

# Now Start looping on yhe input file

while (<INPUT>) {
  chomp;
  my ($gene, $symbol, $locustag, $synonyms, $dbXref,
      $chromosome, $map_location, $description, $type, 
      $sybl_nomenclature_auth, $fname_nomenclature_auth, $nomenclature_status,
      $filter, $delete)
      =&extract_row($_, $sep, $gene_idx, $symbol_idx, $locustag_idx, $synonyms_idx, $dbXref_idx,
       $chromosome_idx, $map_location_idx, $description_idx, $type_idx, 
       $sybl_nomenclature_auth_idx, $fname_nomenclature_auth_idx, $nomenclature_status_idx,
       $filter_idx, $delete_idx);
  &blank_check($gene_idx, $symbol_idx, $locustag_idx, $synonyms_idx, $dbXref_idx,
    $chromosome_idx, $map_location_idx, $description_idx, $type_idx, 
    $sybl_nomenclature_auth_idx, $fname_nomenclature_auth_idx, $nomenclature_status,
    $filter, $delete, $miss);
  
  if (defined $filter) {
    next unless $filter eq $filter_value;
  }
  
  if (defined $delete_idx and defined $delete) {
    &delete_row($genomics_admin, $table, "gene_id", $delete);
  } else {
    if (defined $gene) { # Check this !!!! Befure I used if defined *****xxxxxx******xxxxxx*****xxxxxx
      my @row= ($gene, $symbol, $locustag, $synonyms, $dbXref,
                $chromosome, $map_location, $description, $type, 
                $sybl_nomenclature_auth, $fname_nomenclature_auth, $nomenclature_status);
      if ($row[0]){
            &insert_row($genomics_admin, $table, \@row);
      }
    }
  } 
  $progress->update(++$n);
}
$progress->update($max)
    if $max >= $next_update;

my $new_genes=$genomics_admin->selectrow_array("SELECT count(distinct gene_id) from `$table`")-$old_genes;
    
print "Importing data to $table finished!\n";

print "The $input file has $max entries\n";
print "The $table table had $old_genes genes before updating\n";
print "$new_genes genes where added to the database.\n";


exit(0);


### *** SUBROUTINES *** ####

sub del_version {
  foreach (@_) {
    s/^(.*)\.\d+$/$1/ if defined $_;
  }
} # del_version

sub bench_func {
  my $funcname=shift;
  my $function_ref= shift;
  my @arguments=@_;
  my $start=time;
  print "$funcname started executing on " . localtime($start) . "\n";
  my @function_out=&$function_ref(@arguments);
  my $end=time;
  print "$funcname ended executing on " . localtime($end) . "\n";
  my $time=$end - $start;
  my ($days, $hours, $mins, $secs)=&formattime($time);
  print "
Executing $funcname took:      $days days
                               $hours hours
                               $mins mins
                               $secs secs
";                            
  return (@function_out);
} # bech_func

sub formattime {
  my $time=$_[0];
  my $cdays = $time / (24 * 60 * 60);
  my $days=int($cdays);
  my $timerest=$time % (24 * 60 * 60);
  my $chours= $timerest / (60 * 60);
  $timerest=$timerest % (60 * 60);
  my $hours= int($chours);
  my $cmins= $timerest / (60);
  my $mins= int($cmins);
  my $secs=$timerest % (60);
  
  return ($days, $hours, $mins, $secs);
  
}
# formattime

sub extract_row {
  my $linestr=shift;
  my $sep=shift;
  my @index_list=@_;
  my @line=split /$sep/, $linestr;
  my @output;
  
  foreach (@index_list) {
    if (defined $_) {
      push @output, $line[($_)-1];
    } else {
      push @output, undef;
    }
  }
  return @output;
}
