# Supplementary material for: Comparison of gene coverage of mouse oligonucleotide microarray platforms
Source: BMC Genomics. 2006 Mar 21;7:58. doi: 10.1186/1471-2164-7-58 (PMC1440853; doi:10.1186/1471-2164-7-58)
Supplement: Additional File 4 — ArrayGene software with an install script for UNIX platforms and a README file for installation and usage instructions [file 1471-2164-7-58-S4.zip › ArrayGene-0.2/bin/import_genemap.pl]

#!/usr/bin/perl -w
###################################
# Name: new_mouse_align.pl        #
# task: takes three fieles to     #
#       create a new database with#
#       mouse mapping data        #
# Output: none                    #
# Created: 5/25/2005              #
# Author: Ricardo Verdugo         #
# Place: UCD, Davis, CA.          #
###################################

use strict;
use ArrayGene::miscellaneous qw/ get_root readops get_pass blank_check bench_func /;
use DBI;   
use Getopt::Long;
use File::Basename;
use Term::ProgressBar;

# General defaults values
my $ArrayGene_root="ROOTDIR";
my $options="/pub/conf/general.conf";
my $options_path=$ArrayGene_root . $options;
my %config=readops($options_path);


# MySQL server connection paramentes
my $server=$config{aHOST};
my $user=$config{gUSER};
my $u_user=$config{unUSER};
my $u_pass=$config{unPASS};
my $database=$config{aDB};
my $genetable=$config{aTABLE};
my $password;


# IO variables
my ($help,  $new, $align, $input,  $gene_idx, $name_idx, $chr_idx, $strand_idx, $txstart_idx, $txend_idx);
my $ignore_lines=0;

# Program defaults
my $sep=$config{dSEP}; # columns separated by in input text
my $miss=$config{dMISS}; # character for missing observations

####    USAGE MESAGE ######
my ($script) = ($0 =~ m|([^/]*)$|);
my $USAGE = qq{usage: $script [-options] -i <input filename>

 This program takes as input a column text file of genes and their 
 genomic positions and stores the information in a MySQL database.
 
options 
     --input     name of input file with mapping data
     --align     title for mouse alignment (short alphanumeric string)
     --new       is this a new alignment?
     --delimiter character separating columns (default '\t')
     --ignore    number of lines to ignore (default=$ignore_lines)
     --gene_id   column number with gene ids (must be Entrez Ids)
     --name      column number with gene or sequence name
     --chr       column number with chromosome (e.g. 'Chr2')
     --strand    column number with strand ('+' or '-')
     --txstart   column number with transcription start
     --txend     column number with transcription end
     --server    database server [optional] ($server by default)
     --maptable  table in the database with mapping information
     --user      user name to access database (default: $user)
     --password  user password
     --missing   character for missing values (default: '$miss')
     --help      print this help

};

if ($#ARGV == -1 ) {
	print STDERR "\n$USAGE";
    exit(1);
 }
 

############
my $current_time=localtime(time);# to get the current time.


GetOptions ('input=s' => \$input,
            'new!' =>\$new,
            'align=s' =>\$align,
            'ignore:i' =>\$ignore_lines,
            'delimiter:s' => \$sep,
            'gene_id=i' => \$gene_idx,
            'name=i' => \$name_idx,
            'chr=i' => \$chr_idx,
            'strand=i' => \$strand_idx,
            'txstart=i' =>\$txstart_idx,
            'txend=i' =>\$txend_idx,
            'server:s' =>\$server,
            'database:s' => \$database,
            'maptable:s' => \$genetable,
            'miss:s' => \$miss,
            'user:s' => \$user,
            'password:s' =>\$password,
            'help!' => \$help
            );  

if ($help) {
  print STDERR "\n$USAGE";
    exit(1);
 } else {
   foreach ($align, $input,  $gene_idx, $name_idx, $chr_idx, $strand_idx, $txstart_idx, $txend_idx) {
     unless (defined) {
        print STDERR "\n$USAGE";
        exit (1);
      }
   }
 }


my $seqtable=basename $input;
$seqtable=~s/([^\/.]+).*$/$1/;

$password=&get_pass($user) unless defined $password;

if (defined $new) {
    my $rootpassword=&get_pass("MySQL root");

    my $root = DBI->connect ("DBI:mysql:host=localhost;database=mysql",
                     'root',"$rootpassword",
                     {PrintError => 0, RaiseError => 1});

    &create_new_db($root, $align, $user, $password, $u_user, $u_pass);
    &create_table($root, $align, $genetable);
    $root->disconnect;
}

my $genomics_admin = DBI->connect ("DBI:mysql:host=$server;database=$align",
                     $user,$password,
                     {PrintError => 0, RaiseError => 1});
                     

open INPUT, "< $input" or die "Cannot open $input: $!";

&create_new_tb ($genomics_admin, $seqtable);

# Let's set up a progress bar
  my $max=0;
  while (<INPUT>) {
     $max++;
  }
  seek INPUT, 0, 0;   
  my $progress = Term::ProgressBar->new({name => "Inserting to $seqtable", count => $max, remove => 1, ETA   => 'linear',});
  $progress->minor(0);
  my $next_update = 0;
  my $n=0;

# Now Start looping on yhe input file

while (<INPUT>) {
  my @row=&extract_row($_, $sep, $gene_idx, $name_idx, $chr_idx, $strand_idx, $txstart_idx, $txend_idx);
  push @row, $seqtable;
  &insert_row($genomics_admin, $seqtable, \@row) if $row[0];
  $progress->update(++$n);
  
}
$progress->update($max)
    if $max >= $next_update;

print "Importing data to $seqtable finished!\n";

my ($old_genes, $input_genes, $random_chr, $not_unique, $added_genes)=&bench_func("create_uniqueg", \&create_uniqueg, $genomics_admin, $seqtable, $genetable);

print "inserting genes to $genetable finished!\n";

print "The $input file has $max entries\n";
print "There where $old_genes in the database before updating\n";
print "The $input file had $input_genes genes from which $not_unique had unspecific mapping information $random_chr mapped to unordered scaffolds.\n";
print "$added_genes genes where added to the database.\n";


exit(0);


### *** SUBROUTINES *** ####

sub create_new_db {
  my ($dbh, $database, $user, $password, $unuser, $unpass)=@_;
  
  my $sql="CREATE DATABASE `$database`";
  my $grant="GRANT ALL ON `$database`.* TO '$user'\@'localhost' IDENTIFIED by '$password'";
  my $grant2="GRANT ALL ON `$database`.* TO '$user'\@'%' IDENTIFIED by '$password'";
  my $grant3="GRANT SELECT ON `$database`.* TO '$unuser'\@'localhost' IDENTIFIED by '$unpass'";
  my $grant4="GRANT SELECT ON `$database`.* TO '$unuser'\@'%' IDENTIFIED by '$unpass'";  
  
  $dbh->do($sql);
  print "Database $database was created.\n";
  $dbh->do($grant);
  $dbh->do($grant2);
  print "All privileges given to $user.\n";
}

sub create_table {
  my ($dbh, $database, $genetb)=@_;
  $dbh->do("use $database");
    
  my $table_decl= "
CREATE TABLE `$genetb` (
  gene_id int(8) UNSIGNED NOT NULL PRIMARY KEY,
  mapped_seq varchar(30) NOT NULL default '',
  chrom varchar(20) NOT NULL default '',
  strand char(1) NOT NULL default '',
  txStart int(10) unsigned NOT NULL default '0',
  txEnd int(10) unsigned NOT NULL default '0',
  source varchar(30) NOT NULL DEFAULT '',
  KEY name (mapped_seq(10)),
  KEY chrom (chrom(12),txStart),
  KEY chrom_2 (chrom(12),txEnd)
) TYPE=MyISAM;
";
  $dbh->do($table_decl);
  
} #create_table

sub create_new_tb {
  my ($dbh, $seqtb)=@_;
  
  my $table_decl= "
CREATE TABLE `$seqtb` (
  gene_id int(8) UNSIGNED NOT NULL,
  name varchar(30) NOT NULL default '',
  chrom varchar(20) NOT NULL default '',
  strand char(1) NOT NULL default '',
  txStart int(10) unsigned NOT NULL default '0',
  txEnd int(10) unsigned NOT NULL default '0',
  source varchar(30) NOT NULL DEFAULT '',
  KEY name (name(10)),
  KEY chrom (chrom(12),txStart),
  KEY chrom_2 (chrom(12),txEnd)
) TYPE=MyISAM;
";
 $dbh->do($table_decl);
} #create_new_tb


sub extract_row {
  my ($linestr, $sep, $gene_idx, $name_idx, $chr_idx, $strand_idx, $txstart_idx, $txend_idx)=@_;
  
  my @line=split /$sep/, $linestr;
  
  return ($line[$gene_idx-1], $line[$name_idx-1], $line[$chr_idx-1], $line[$strand_idx-1], $line[$txstart_idx-1], $line[$txend_idx-1]);
}

sub insert_row {
  my ($dbh, $tbname, $row_ref)=@_;
  my $ph= ("?," x $#{$row_ref} ) . "?" ;
  my $cmd="INSERT IGNORE INTO `$tbname` VALUES ($ph)";
  $dbh->do($cmd, , undef, @{$row_ref}); 
}

sub create_uniqueg {
  my ($dbh, $seq_tab, $gene_tab) = @_;
  my $count_tab=$seq_tab . "_count";
  my $gene_tab_tmp=$seq_tab . "_gene";
  my $oldgenes=$dbh->selectrow_array ("SELECT count(*) from `$gene_tab`");
  my @result;
  my @cmd = ("CREATE TABLE `$count_tab` SELECT gene_id, name, count(*) reps FROM `$seq_tab` WHERE gene_id !=0 GROUP BY name ORDER BY reps DESC",
             "ALTER IGNORE TABLE `$count_tab` ADD PRIMARY KEY (gene_id)",
             "CREATE TABLE `$gene_tab_tmp` SELECT a.* from `$seq_tab` a, `$count_tab` b WHERE a.gene_id=b.gene_id AND b.reps=1",
             "ALTER IGNORE TABLE `$gene_tab_tmp` ADD PRIMARY KEY (gene_id)",
             "SELECT gene_id FROM `$gene_tab_tmp` WHERE gene_id='0' or chrom like '%_random'",
             "DELETE FROM `$gene_tab_tmp` WHERE gene_id='0' or chrom like '%_random'",
             "INSERT IGNORE INTO `$gene_tab` SELECT * from `$gene_tab_tmp`");
  
  foreach (@cmd) {
    push @result , $dbh->do($_);
  }
  

  my $inputgenes=$dbh->selectrow_array ("SELECT count(distinct gene_id) from `$seq_tab`");
  #my $randomseq=$dbh->selectrow_array ("SELECT  count(distinct a.gene_id) from `$seq_tab` a, `$count_tab` b" .
  #                                     " where a.gene_id=b.gene_id AND (chrom like '%_random' and reps=1)");
  my $randomseq=$result[4];
  my $totalgenes=$dbh->selectrow_array ("SELECT count(*) from `$gene_tab`");
  my $addedgenes=$totalgenes-$oldgenes;
  my $multiple=$dbh->selectrow_array ("SELECT count(*) from `$count_tab` where reps > 1");
  
  return ($oldgenes, $inputgenes, $randomseq, $multiple, $addedgenes);
}
