# Supplementary material for: Comparison of gene coverage of mouse oligonucleotide microarray platforms
Source: BMC Genomics. 2006 Mar 21;7:58. doi: 10.1186/1471-2164-7-58 (PMC1440853; doi:10.1186/1471-2164-7-58)
Supplement: Additional File 4 — ArrayGene software with an install script for UNIX platforms and a README file for installation and usage instructions [file 1471-2164-7-58-S4.zip › ArrayGene-0.2/bin/import_genemap.sh]

import_genemap --input knownGene.txt.out --align mm7 --gene_id 13 --name 1 --chr 2 --strand 3 --txstart 4 --txend 5 --new --password 'SP#6fG'

import_genemap --input refGene.txt.out --align mm7 --gene_id 11 --name 1 --chr 2 --strand 3 --txstart 4 --txend 5 --password 'SP#6fG'

import_genemap --input all_mrna.txt.out --align mm7 --gene_id 23 --name 11 --chr 15 --strand 10 --txstart 17 --txend 18 --password 'SP#6fG'
