# Supplementary material for: Comparison of gene coverage of mouse oligonucleotide microarray platforms
Source: BMC Genomics. 2006 Mar 21;7:58. doi: 10.1186/1471-2164-7-58 (PMC1440853; doi:10.1186/1471-2164-7-58)
Supplement: Additional File 4 — ArrayGene software with an install script for UNIX platforms and a README file for installation and usage instructions [file 1471-2164-7-58-S4.zip › ArrayGene-0.2/bin/import_genexref.pl]

#!/usr/bin/perl -w
###################################
# Name: import_genexref.pl        #
# task: parses a text file with   #
#       column of gene ids and a  #
#       column of some other id   #
#       and inserts this cross    #
#       cross reference in a      #
#       mySQL database            #
#                                 #
# Use: Updating the ArrayGene db  #
# Created: 6/01/2005              #
# Author: Ricardo Verdugo         #
# Place: UCD, Davis, CA.          #
###################################

use strict;
use ArrayGene::miscellaneous qw/ readops get_pass blank_check get_root /;
use ArrayGene::sql_manage qw/ insert_row delete_row /;
use DBI;   
use Getopt::Long;
use Term::ProgressBar;

# General defaults values

my $options="/pub/conf/general.conf";
my $ArrayGene_root="ROOTDIR";

my $options_path="$ArrayGene_root" . $options;
my %config=readops($options_path);


# MySQL server connection paramentes
my $server=$config{gHOST};
my $user=$config{gUSER};
my $database=$config{gDB};
my $table=$config{gTABLE};
my $password;

# IO variables
my ($help,  $input,  $gene_idx, $type,  $xref_idx, 
    $delete_idx, $filter_idx, $filter_value, $regexp);
my ($ignore_lines, $delversion)=(0, 1);

# Program defaults
my $sep=$config{dSEP}; # columns separated by in input text
my $miss=$config{dMISS}; # character for missing observations
my $recsep=$config{rSEP}; #character(s) separating multiple xref ids in a single field

####    USAGE MESAGE ######
my ($script) = ($0 =~ m|([^/]*)$|);
my $USAGE = qq{usage: $script [-options] -i <input filename>

 This program will parse a column text file, extract the gene id
 and some other identification for cross reference and insert this 
 pair in a MySQL database.
 
options 
     --input     name of input file with mapping data
     --ignore    number of lines to ignore (default=$ignore_lines)
     --gene_id   column number with gene ids (must be Entrez Ids)
     --xref      column number with cross reference ids
     --delvers   should I delete the version number from the 
                 sequence id? (E.g. AV089821.1 -> AV089821)
                 Numeric arguments  0: No, 1: Yes (default=$delversion)
     --type      type of xref ids in the input (string)
     --filter    column number with filter
     --regexp    should I use regular expressions to match filter?
                 (option with no argument)
     --fvalue    value allowed in the filer column
     --delete    column number with gene ids to delete from the db
     --server    database server [optional] ($server by default)
     --user      user name to access database (default: $user)
     --password  user password
     --database  database name (default: $database)
     --delimiter character separating columns (default '$sep')
     --recsep    character delimiting multiple values with a field
     --missing   character for missing values (default: "$miss")
     --help      print this help

};

if ($#ARGV == -1 ) {
	print STDERR "\n$USAGE";
    exit(1);
 }
 

############
my $current_time=localtime(time);# to get the current time.


GetOptions ('input=s' => \$input,
            'type=s' => \$type,
            'ignore:i' =>\$ignore_lines,
            'gene_id=i' => \$gene_idx,
            'xref:i' =>\$xref_idx,
            'delversion:i' =>\$delversion,
            'filter:i' =>\$filter_idx,
            'regexp:s' =>\$regexp,
            'fvalue:s' => \$filter_value,
            'delete:i' => \$delete_idx,
            'recsep:s' => \$recsep,
            'server:s' =>\$server,
            'database:s' => \$database,
            'delimiter:s' => \$sep,
            'missing:s' => \$miss,
            'user:s' => \$user,
            'password:s' => \$password,
            'help!' => \$help
            );  

if ($help) {
  print STDERR "\n$USAGE";
    exit(1);
 } else {
     unless (defined $input) {
        print STDERR "You need to indicate an input file\n$USAGE";
        exit (1);
     } else {
        unless (defined $gene_idx) {
          unless (defined $delete_idx) {
            print STDERR "You need to indicate column for gene ids to enter or to delete\n$USAGE";
            exit (1);
          }
        }
     }
 }
 

open INPUT, "< $input" or die "Cannot open $input: $!";


$password=&get_pass($user) unless defined $password;


my $genomics_admin = DBI->connect ("DBI:mysql:host=$server;database=$database",
                     $user,$password,
                     {PrintError => 0, RaiseError => 1});
                     

my $old_genes=$genomics_admin->selectrow_array("SELECT count(distinct gene_id) from `$table`");
my $old_pairs=$genomics_admin->selectrow_array("SELECT count(*) from `$table`");


# Let's set up a progress bar
  my $max=0;
  while (<INPUT>) {
     $max++;
  }
  seek INPUT, 0, 0;   
  my $progress = Term::ProgressBar->new({name => "Inserting to $table", count => $max, remove => 1, ETA   => 'linear',});
  $progress->minor(0);
  my $next_update = 0;
  my $n=0;

# Now Start looping on yhe input file

while (<INPUT>) {
  chomp;
  my ($gene_id, $xref_id, $filter, $delete)=&extract_row($_, $sep, $gene_idx, $xref_idx, $filter_idx, $delete_idx);
  &blank_check;
  if (defined $filter) {
    if (defined $regexp) {
      unless($filter=~/\Q$filter_value\E/) {
        ++$n;
        next;
      }
    } else {  
      unless($filter eq $filter_value) {
        ++$n;
        next;  
      }
    }
  }

  if (defined $delete) {
    &delete_row($genomics_admin, $table, "gene_id", $delete);
  } else {   
    if ($xref_id and !($xref_id=~/^\Q$miss\E$/)) { # Check this !!!! Befure I used if defined *****xxxxxx******xxxxxx*****xxxxxx
      my @ids=split /\s*\Q$recsep\E\s*/, $xref_id;
      foreach (@ids) {
        &del_version($_) if $delversion;
        my @row= ($gene_id, $_, $type);
        if ($row[0]){
            &insert_row($genomics_admin, $table, \@row);
        }
      }
    }
  } 

  $progress->update(++$n);
}
$progress->update($max)
    if $max >= $next_update;

my $new_genes=$genomics_admin->selectrow_array("SELECT count(distinct gene_id) from `$table`")-$old_genes;
my $new_pairs=$genomics_admin->selectrow_array("SELECT count(*) from `$table`")-$old_pairs;
    
print "Importing data to $table finished!\n";

print "The $input file has $max entries\n";
print "The $table table had $old_genes genes and $old_pairs cross references before updating\n";
print "$new_genes genes and $new_pairs cross reference pairs where added to the database.\n";


exit(0);


### *** SUBROUTINES *** ####

sub del_version {
  foreach (@_) {
    s/^(.*)\.\d$/$1/ if defined $_;
  }
} # del_version

sub bench_func {
  my $funcname=shift;
  my $function_ref= shift;
  my @arguments=@_;
  my $start=time;
  print "$funcname started executing on " . localtime($start) . "\n";
  my @function_out=&$function_ref(@arguments);
  my $end=time;
  print "$funcname ended executing on " . localtime($end) . "\n";
  my $time=$end - $start;
  my ($days, $hours, $mins, $secs)=&formattime($time);
  print "
Executing $funcname took:      $days days
                               $hours hours
                               $mins mins
                               $secs secs
";                            
  return (@function_out);
} # bech_func

sub formattime {
  my $time=$_[0];
  my $cdays = $time / (24 * 60 * 60);
  my $days=int($cdays);
  my $timerest=$time % (24 * 60 * 60);
  my $chours= $timerest / (60 * 60);
  $timerest=$timerest % (60 * 60);
  my $hours= int($chours);
  my $cmins= $timerest / (60);
  my $mins= int($cmins);
  my $secs=$timerest % (60);
  
  return ($days, $hours, $mins, $secs);
  
}
# formattime

sub create_new_db {
  my ($dbh, $database, $user, $password)=@_;
  
  my $sql="CREATE DATABASE `$database`";
  my $grant="GRANT ALL ON `$database`.* TO '$user'\@'localhost' IDENTIFIED by '$password'";
  my $grant2="GRANT ALL ON `$database`.* TO '$user'\@'%' IDENTIFIED by '$password'";
  
  $dbh->do($sql);
  print "Database $database was created.\n";
  $dbh->do($grant);
  $dbh->do($grant2);
  print "All privileges given to $user.\n";
}

sub create_table {
  my ($dbh, $database, $genetb)=@_;
  $dbh->do("use $database");
    
  my $table_decl= "
CREATE TABLE `$genetb` (
  gene_id int(10) UNSIGNED NOT NULL default '0',
  seq_id varchar(60) NOT NULL default '',
  type varchar(18) NOT NULL default '',
  PRIMARY KEY  (gene_id,seq_id),
  KEY extid (seq_id(25))
) TYPE=MyISAM;

";
  $dbh->do($table_decl);
  
} #create_table


sub extract_row {
  my $linestr=shift;
  my $sep=shift;
  my @index_list=@_;
  my @line=split /$sep/, $linestr;
  my @output;
  
  foreach (@index_list) {
    if (defined $_) {
      my $value=$line[($_)-1];
      push @output, $value;
    } else {
      push @output, undef;
    }
  }
  return @output;
}
