# Supplementary material for: Comparison of gene coverage of mouse oligonucleotide microarray platforms
Source: BMC Genomics. 2006 Mar 21;7:58. doi: 10.1186/1471-2164-7-58 (PMC1440853; doi:10.1186/1471-2164-7-58)
Supplement: Additional File 4 — ArrayGene software with an install script for UNIX platforms and a README file for installation and usage instructions [file 1471-2164-7-58-S4.zip › ArrayGene-0.2/bin/new_mouse_align.pl]

#!/usr/bin/perl -w
###################################
# Name: new_mouse_align.pl        #
# task: takes three fieles to     #
#       create a new database with#
#       mouse mapping data        #
# Output: none                    #
# Created: 5/25/2005              #
# Author: Ricardo Verdugo         #
# Place: UCD, Davis, CA.          #
###################################

use strict;
use DBI;   
use Getopt::Long;
use Term::ProgressBar;
use File::Basename;
use Term::ReadKey;

#defaults values for Markers database to update
my $server="angenome.ucdavis.edu";
my $database="mousegenome";
my $user="genomics_admin";
my $password="SP#5fG";

# IO variables
my ($help, $align, $all_mrna, $refGene, $knownGene);
my $ignore_lines=0;

# Program defaults
my $sep="\t"; # columns separated by in input text
my $miss="."; # character for missing observations

####    USAGE MESAGE ######
my ($script) = ($0 =~ m|([^/]*)$|);
my $USAGE = qq{usage: $script [-options] -i <input filename>

 This program will parse a column text file, evaluate their properties and 
 ouput a CREATE TABLE and LOAD DATA statements to use in MySQL.
 
options 
     --all_mrna  name of all_mrna input file
     --refGene   name of refGene input file
     --knownGene name of knwonGene input file
     --align     title for mouse alignment (short alpahnumeric string)
     --delimiter character separating columns (default '\t')
     --ignore    number of lines to ignore (default=$ignore_lines)
 -h  --help      print this help

};

if ($#ARGV == -1 ) {
	print STDERR "\n$USAGE";
    exit(1);
 }
 

############
my $current_time=localtime(time);# to get the current time.


GetOptions ('all_mrna=s' => \$all_mrna,
            'refGene=s' => \$refGene,
            'knownGene=s' =>\$knownGene,
            'align=s' =>\$align,
            'ignore:i' =>\$ignore_lines,
            'delimiter:s' => \$sep,
            'help!' => \$help);  

if ($help) {
  print STDERR "\n$USAGE";
    exit(1);
 } elsif (!defined $all_mrna or !defined $refGene or !defined $knownGene) {
   die "ERROR: You need to specify the all_mran, refGene, and knownGene input files!!!
   $USAGE";
 }

print 'Please enter MySQL root password: ';
ReadMode('noecho');
chomp (my $rootpassword = ReadLine(0));
ReadMode(0);
print "\n";

#print "Your password is: $rootpassword\n";

#chomp ( my $rootpassword = <STDIN> );

my $root = DBI->connect ("DBI:mysql:host=localhost;database=mysql",
                     'root',"$rootpassword",
                     {PrintError => 0, RaiseError => 1});

                     
my $mra_out="all_mrna_ann.txt";
my $refgene_out="refGene_ann.txt";
my $knowngene_out="knownGene_ann.txt";
                     
#system('accession2gene.pl --input $all_mrna --accession 11 --output $mrna_out');
#system('accession2gene.pl --input $refGene --refseq 1 --output $refgene_out');
#system('accession2gene.pl --input $knownGene --refseq 1 --output $knowngene_out');


$root->do("CREATE DATABASE `$align`");
#$root->do("GRANT ALL ON `$align`.* TO '$user'\@'localhost' IDENTIFIED BY '$password' ");
#$root->do("GRANT ALL ON `$align`.* TO '$user'\@'%' IDENTIFIED BY '$password' ");


#my ($command)=&bench_func("Create SQL command", \&create_sql, ($nlines, $head_ref, \@table, $title, $input, $ignore_lines, $quotation, $always));

my $create_all_mrna_ann=&create_all_mrna;
my $load_all_mrna_ann=&load_all_mrna;

$root->disconnect;

my $genomics_admin = DBI->connect ("DBI:mysql:host=$server;database=$align",
                     $user,$password,
                     {PrintError => 0, RaiseError => 1});
                     
$genomics_admin->do($create_all_mrna_ann);
$genomics_admin->do($load_all_mrna_ann);

exit(0);


### *** SUBROUTINES *** ####


sub bench_func {
  my $funcname=shift;
  my $function_ref= shift;
  my @arguments=@_;
  my $start=time;
  print "$funcname started executing on " . localtime($start) . "\n";
  my @function_out=&$function_ref(@arguments);
  my $end=time;
  print "$funcname ended executing on " . localtime($end) . "\n";
  my $time=$end - $start;
  my ($days, $hours, $mins, $secs)=&formattime($time);
  print "
Executing $funcname took:      $days days
                               $hours hours
                               $mins mins
                               $secs secs
";                            
  return (@function_out);
} # bech_func

sub formattime {
  my $time=$_[0];
  my $cdays = $time / (24 * 60 * 60);
  my $days=int($cdays);
  my $timerest=$time % (24 * 60 * 60);
  my $chours= $timerest / (60 * 60);
  $timerest=$timerest % (60 * 60);
  my $hours= int($chours);
  my $cmins= $timerest / (60);
  my $mins= int($cmins);
  my $secs=$timerest % (60);
  
  return ($days, $hours, $mins, $secs);
  
}
# formattime

sub create_all_mrna {
  return "
CREATE TABLE all_mrna_ann (
  bin smallint(5) unsigned NOT NULL default '0',
  matches int(10) unsigned NOT NULL default '0',
  misMatches int(10) unsigned NOT NULL default '0',
  repMatches int(10) unsigned NOT NULL default '0',
  nCount int(10) unsigned NOT NULL default '0',
  qNumInsert int(10) unsigned NOT NULL default '0',
  qBaseInsert int(10) unsigned NOT NULL default '0',
  tNumInsert int(10) unsigned NOT NULL default '0',
  tBaseInsert int(10) unsigned NOT NULL default '0',
  strand char(2) NOT NULL default '',
  qName varchar(255) NOT NULL default '',
  qSize int(10) unsigned NOT NULL default '0',
  qStart int(10) unsigned NOT NULL default '0',
  qEnd int(10) unsigned NOT NULL default '0',
  tName varchar(255) NOT NULL default '',
  tSize int(10) unsigned NOT NULL default '0',
  tStart int(10) unsigned NOT NULL default '0',
  tEnd int(10) unsigned NOT NULL default '0',
  blockCount int(10) unsigned NOT NULL default '0',
  blockSizes longblob NOT NULL,
  qStarts longblob NOT NULL,
  tStarts longblob NOT NULL,
  gene_id int(6) default NULL,
  KEY tName (tName(8),bin),
  KEY tName_2 (tName(8),tStart),
  KEY qName (qName(12)),
  KEY tName_3 (tName(8),tEnd)
) TYPE=MyISAM;
";
}

sub load_all_mrna {
  my $knwon_
  return "
LOAD DATA LOCAL INFILE '$knowngene_out'
 INTO TABLE `all_mrna_ann`;
";
}
