# Supplementary material for: Comparison of gene coverage of mouse oligonucleotide microarray platforms
Source: BMC Genomics. 2006 Mar 21;7:58. doi: 10.1186/1471-2164-7-58 (PMC1440853; doi:10.1186/1471-2164-7-58)
Supplement: Additional File 4 — ArrayGene software with an install script for UNIX platforms and a README file for installation and usage instructions [file 1471-2164-7-58-S4.zip › ArrayGene-0.2/bin/probe2genemap.pl]

#!/usr/bin/perl -w
###################################
# Name: probe2gene.pl             #
# task: takes a list of probe ids #
#       from some mouse microarrya#
#       and annotates each row    #
#       with an Entrez Gene_id    #
#       and its mapping info      #
# Use: microarray analysis tool.  #
# Output: annotated text tile     #
# Created: 2/17/2005              #
# Author: Ricardo Verdugo         #
# Place: UCD, Davis, CA.          #
###################################

use strict;
use ArrayGene::miscellaneous qw/ readops get_pass get_root bench_func/;
use ArrayGene::genexref qw / annotate get_one_gene blank_check check_cross_hyb/;
use ArrayGene::parser qw / extract_row unquote myjoin/;
use ArrayGene::arrayops qw / define_array /;
use DBI;
use Getopt::Long;
use Term::ProgressBar;

my $options="/pub/conf/general.conf";
my $ArrayGene_root="ROOTDIR";
my $options_path="$ArrayGene_root" . $options;
my %config=readops($options_path);

# MySQL server connection paramentes
my $server=$config{gHOST};
my $user=$config{unUSER};
my $password=$config{unPASS};
my $gdatabase=$config{gDB};
my $adatabase=$config{aDB};
my $mtable=$config{mTABLE};
my $itable=$config{iTABLE};
my $atable=$config{aTABLE};
my $ptable=$config{pTABLE};


# IO variables
my ($input, $output, $help, $heather, $array, $probe_idx);
my ($ignore, $symbol, $gene_id, $headers)=(0,1,1,1);

# Program defaults
my $sep=$config{dSEP}; # columns separated by in input text


my $miss=$config{dMISS}; # character for missing observations
my $annotate=$config{ANOT};

####    USAGE MESAGE ######
my ($script) = ($0 =~ m|([^/]*)$|);
my $USAGE = qq{usage: $script [-options] -i <input filename>

 This program will parse a column text file, extract probe names
 for a given microarrays, look for the target gene in the ArrayGene
 database and retrieve its genomic position in a given genomic
 assembly. The output is an annotated file with genomic position 
 for every probe (when available).
 
options 
 -i  --input     name of input file
     --array     name of microarray
     --probes    column number containing probe identifiers
     --ignore    number of headers lines to ignore (default '$ignore')
     --headers   first line (after <ignore> lines) contain headers
     --symbol    Include gene symbol (Yes: 1, No: 0, Default: '$symbol')
     --gene      Include Entrez Gene id (Yes: 1, No: 0, Default: '$gene_id')
     --delimiter character separating columns (default '$sep')
     --missing   character for missing observations (default "$miss")
 -s  --server    database server [optional] ('$server' by default)
 -g  --gdatabase ArrayGene database name [optional] (default '$gdatabase')    
     --adatabse  Genome Assembly database [optional] (default '$adatabase')          
 -u  --user      user name to access database (default: '$user')
     --output    name for output file (default=<intput file>.out)
 -h  --help      print this help

};

if ($#ARGV == -1 ) {
	print STDERR "\n$USAGE";
    exit(1);
 }
############
my $current_time=localtime(time);# to get the current time.


GetOptions ('input=s' => \$input, 'array:s' => \$array, 'probes=i' => \$probe_idx,
            'ignore:i' => \$ignore, 'headers:i' => \$headers, 'symbol:i' => \$symbol,
            'gene:i' => \$gene_id,
            'output:s' => \$output, 'help!' => \$help,
            'delimiter:s' => \$sep, 'missing:s' => \$miss,
            'server:s' => \$server, 'ggdatabase:s' => \$gdatabase, 
            'user:s' => \$user, 'password:s' => \$password
);  

$sep=~s/(\\t)/\t/g;

if ($help) {
  print STDERR "\n$USAGE";
    exit(1);
 } 
 
 
unless (defined $input) {
  print STDERR "ERROR: You have to provide an input file!";
  print STDERR "\n$USAGE";
  exit(1);
  }
unless (defined $output) {
  $output=$input.".out"
  }
unless (defined $probe_idx) {
  print STDERR "ERROR: You have to provide a column with probe ids.";
  print STDERR "\n$USAGE";
  exit(1);
}
unless ($ignore=~/^\d+$/) {
  print STDERR "ERROR: 'ignore' argument must be an integer\n";
  print STDERR "\n$USAGE";
  exit(1);
}
unless ($symbol=~/^[01]$/) {
  print STDERR "ERROR: 'symbol' argument must be either '0' or '1'\n";
  print STDERR "\n$USAGE";
  exit(1);
}
unless ($gene_id=~/^[01]$/) {
  print STDERR "ERROR: 'gene' argument must be either '0' or '1'\n";
  print STDERR "\n$USAGE";
  exit(1);
}
 
$password=get_pass($user) unless defined $password;
  
my $muser_dbh = DBI->connect ("DBI:mysql:host=$server;database=$gdatabase",
                     $user,$password,
                     {PrintError => 0, RaiseError => 1});

print "Missing character: '$miss'\n";

unless (defined $array) {
  print "Producing a list of available arrays...\n";
  my $arrays=$muser_dbh->selectall_arrayref("SELECT Id, SName FROM `$ptable`");
  print_table([("ID", "Array Name")], $arrays);
  print "Plese select an array id: ";
  chomp($array=<STDIN>);
  unless ($array) {
    print STDERR "ERROR: You need to specify an array id.\n"; 
    exit(1);
  }
}

open INPUT, "< $input" or die "Cannot open $input: $!";
open OUTPUT, "> $output" or die "Cannot open '$output' for writing: $!";

# Let's set up a progress bar
  my $max=0;
  while (<INPUT>) {
     $max++;
  }
  $max-=$ignore;
  seek INPUT, 0, 0;
  while($ignore-- > 0){
    <INPUT>
  }
  if ($headers) {
    chomp (my $headers_row=<INPUT>);
    my @harray=qw/Mapped Chrom Strand TxStart TxEnd/;
    unshift (@harray , "Symbol") if ($symbol);
    unshift (@harray , "Gene") if ($gene_id);
    $headers_row .= $sep . join $sep, @harray;
    print OUTPUT "$headers_row\n";
    $max--;
  }
  my $progress = Term::ProgressBar->new({name => "Searching probes in $mtable", count => $max, remove => 1, ETA   => 'linear',});
  $progress->minor(0);
  my $next_update = 0;
  my $n=0;

# Now Start looping on yhe input file

while (my $line=<INPUT>) {
  chomp $line;
  
  my $outline;
  my ($probe)=&extract_row($line, $sep, $probe_idx);
  if ($probe) {
    unquote($probe);
    
    my $select_sql=create_select($probe, $array, $mtable, $itable, $adatabase, $atable, $symbol, $gene_id);
    #print "$select_sql\n";
      
    my @mapping=$muser_dbh->selectrow_array($select_sql); 
    #print "@mapping\n";
    if (@mapping) {                                   
      @mapping=define_array(@mapping);                                   
      $outline=myjoin($sep, $line, @mapping);
    } else {
      $outline="$line" . "$sep" x 6; # ."\n";
      
    }
  } else {
    $outline="$line" . "$sep" x 6; # ."\n";
  }                                   
  print OUTPUT "$outline\n";
  $progress->update(++$n);
  
}
$progress->update($max)
    if $max >= $next_update;

    
print "The output was written to '$output'\n";
                                           


exit(0);


### *** SUBROUTINES *** ####


  
sub cbind {
  my @output=();
  
  my @col1=@{$_[0]};
  foreach (@_) {
    if (@{$_} != @col1) {
      die ("ERROR: the columns have diff length. Cannot cbind!\n");
    }
  }
  
  foreach my $i (0..$#col1) {
    my @row=();
    foreach (@_) {
      push @row, $$_[$i];
    }
    $output[$i]=\@row;
  }
  return \@output;
} # cbind

sub print_table {
  my ($head_ref, $tb_ref) =@_;
  my $col_width=15;
  my $format="%" . ($col_width - 2) . "s |";
  print "_" x $col_width x @{$head_ref} . "_\n|";
  foreach (@{$head_ref}) {
    printf ($format, $_);
  }    
  print "\n" . "-" x $col_width x @{$head_ref} ."-\n";
  foreach my $row_ref(@{$tb_ref}) {
    my @row=@{$row_ref};
    print "|";
    foreach my $coln (@row) {
      printf ($format, $coln);
    }
    print "\n";
  }
  print "-" x $col_width x @{$head_ref} . "-\n";
} #save_table

sub create_select {
  my ($probe_name, $array, $array_tb, $gene_info, $align_db, $genemap, $symflag, $geneflag)=@_;
  #print "$probe_name, $array, $array_tb, $gene_info, $align_db, $genemap, $symflag, $geneflag\n";
  my $sql="SELECT ";
  if ($symflag) {
      if($geneflag) {
        $sql.="a.gene_id, ";
        
      } 
      $sql.="b.`Symbol`";

      $sql.=", c.mapped_seq, c.chrom, c.strand, c.txstart, c.txend " .
              "FROM `$array_tb` a, `$gene_info` b, `$align_db`.`$genemap` c ".
              "WHERE a.platform_FK='$array' " .
              " AND a.probe_name='$probe_name' ".
              " AND a.gene_id=b.gene_id " .
              " AND a.gene_id=c.gene_id ";
  } else {
      if($geneflag) {
        $sql.="a.gene_id, ";
      } 
      $sql.="c.mapped_seq, c.chrom, c.strand, c.txstart, c.txend " .
              "FROM `$array_tb` a, `$align_db`.`$genemap` c ".
              "WHERE a.platform_FK='$array' " .
              " AND a.probe_name='$probe_name' ".
              " AND a.gene_id=c.gene_id ";
      
  }
  return $sql;
} # create_select
