# Supplementary material for: Comparison of gene coverage of mouse oligonucleotide microarray platforms
Source: BMC Genomics. 2006 Mar 21;7:58. doi: 10.1186/1471-2164-7-58 (PMC1440853; doi:10.1186/1471-2164-7-58)
Supplement: Additional File 4 — ArrayGene software with an install script for UNIX platforms and a README file for installation and usage instructions [file 1471-2164-7-58-S4.zip › ArrayGene-0.2/bin/query_array.pl]

#!/usr/bin/perl -w
###################################
# Name: query_array.pl            #
# task: parse list of probe ids of#
#       a specific microarray and #
#       and writes an annotated   #
#       file                      #
# Use: microarray analysis tool.  #
# Output: none                    #
# Created: 2/17/2005              #
# Author: Ricardo Verdugo         #
# Place: UCD, Davis, CA.          #
###################################

use strict;
use Cwd;
use ArrayGene::miscellaneous qw/ readops get_root get_pass get_path create_tmp_folder bench_func  /;
use ArrayGene::arrayops qw / define_array /;
use ArrayGene::genexref qw / annotate get_one_gene blank_check check_cross_hyb/;
use ArrayGene::mapgene;
use DBI;
use Getopt::Long;
use Term::ProgressBar;
use File::Basename qw /basename/;
use File::Spec::Functions qw/ catfile /;

# General defaults values
my $options="/pub/conf/general.conf";
my $ArrayGene_root="ROOTDIR";
my $options_path="$ArrayGene_root" . $options;
my %config=readops($options_path);
my $tmp_root_folder=$config{loTEMP};


# MySQL server connection paramentes
my $server=$config{aHOST};
my $user=$config{aUSER};
my $gdatabase=$config{gDB};
my $adatabase=$config{aDB};
my $mdatabase=$config{mDB};
my $gtable=$config{gTABLE};
my $atable=$config{aTABLE};
my $password;


# IO variables
my ($input, $outname, $help, $cname, $probe_idx);

# Program defaults
my $sep=$config{dSEP}; # columns separated by in input text
my $miss=$config{dMISS}; # character for missing observations

####    USAGE MESAGE ######
my ($script) = ($0 =~ m|([^/]*)$|);
my $USAGE = qq{usage: $script [-options] -i <input filename>

 This program will parse a column text file, extract or Entrez Gene IDs
 and it will create an annotated table in a MySQL database.
 
options 
 -i  --input     name of input file
     --title     title for the array (short alpahnumeric string)
     --names      first line contains column name (no argument)
     --probes    column number (starting from 1) containing the probes ids
     --delimiter character separating columns (default "\t")
     --missing   character for missing observations (default ".")
 -o  --outname   output filename. String with a filename. If given, no changes to 
                 the database will be made and am annotated file will be created.    
 -s  --server    database server [optional] (angenome by default)
 -d  --database  gene annotation database name [optional] (default $gdatabase)               
     --align     genome alignment database [optional] (default $adatabase)   
 -m  --microdb   database name to store the microarray data [optional]  
                 (default $mdatabase)
 -u  --user      user name to access database (default: $user)
     --password  password to access database
 -l  --log       log file (default=<input filename>.log)
 -h  --help      print this help

};

if ($#ARGV == -1 ) {
	print STDERR "\n$USAGE";
    exit(1);
 }
############
my $current_time=localtime(time);# to get the current time.
my $tmp_folder=create_tmp_folder($tmp_root_folder, $script);
$SIG{'INT'} = 'my_int_handler';

GetOptions ('input=s' => \$input, 'server:s' => \$server, 'log:s' => \$logfile, 
            'output:s' => \$output, 'user:s' => \$user,
            'password:s' => \$password, 'help!' => \$help, 'names!' => \$cname,
            'probes=i' => \$probe_idx, 'accession:i' => \$source_id_idx, 'source:i' => \$source_idx,
            'extract!' => \$extract, 'genes:i' => \$gene_id_idx, 'title=s' => \$title,
            'delimiter:s' => \$sep, 'refseq:i' => \$refseq_idx, 'annotate:s' => \$annotate,
            'other:i' => \$other_id, 'missing:s' => \$miss, 'recsep:s' => \$recsep,
            'database:s' => \$gdatabase, 'align:s' => \$adatabase, 'microdb:s' => \$mdatabase,
            'outname:s'=>\$outname, 'ugenes:s' => \$ugenes);  

if ($help) {
  print STDERR "\n$USAGE";
    exit(1);
 } elsif (!defined $probe_idx and !defined $outname) {
   die "ERROR: You need to indicate the column with probe ids!!!
   $USAGE";
 } elsif (!defined $source_id_idx and !defined $gene_id_idx) {
   die "ERROR: You need to provide an argument for either the -a or the -g arguments!
   $USAGE";
 } elsif (!defined $title) {
   if (defined $outname) {
     $outname=~/([^.\/]+)(\.\w+)?$/;
     $title=$1;
   } else {
      die "ERROR: You need to provide a title for the array!
      $USAGE";
   }
 } elsif ($annotate=~/YES/i and !defined $source_id_idx and !defined $refseq_idx) {
   die "ERROR: You need to provide either accession numbers or refseqs to annotate the probes!
   $USAGE";
 } elsif ($annotate=~/NO/i and !defined $gene_id_idx) {
   die "ERROR: You need to provide gene ids if I should not annotate the probes!
   $USAGE";
 }
 
unless (defined $input) {
  die "You have to provide an input file!\n\n $USAGE\n"
  }
unless (defined $logfile) {
  $logfile="$input".".log"
  }
unless (defined $output) {
  $output=$title.".out"
  }

$password=get_pass($user) unless defined $password;

my $guser = DBI->connect ("DBI:mysql:host=$server;database=$gdatabase",
                     $user,$password,
                     {PrintError => 0, RaiseError => 1});

my $auser = DBI->connect ("DBI:mysql:host=$server;database=$adatabase",
                     $user,$password,
                     {PrintError => 0, RaiseError => 1});

                                          
print "Missing character: '$miss'\n";
print "Within-field separating character: '$recsep'\n";

# Get number of rows
my $max=&count_rows($input); # max is GLOBAL variable
   
&bench_func("Extract Columns", \&extract_columns, ($guser, $gtable, $input, $sep, $probe_idx, $gene_id_idx, $source_id_idx, $source_idx, $refseq_idx, $other_id, $extract, $cname, $annotate));

my $curr_dir=&cwd;
my $outfile=catfile(get_path($outname),basename($outname)) if defined $outname;
chdir $tmp_folder;
              
my ($mapped)=&bench_func("Find map", \&map_genes, ($auser, $atable, $output));  

if (defined $outname) {
  system ("cp $mapped $outfile")==0 or die "Cannot export file to $outfile: $!";
  print "The output was written to $outfile\n";
} else {
  my $muser = DBI->connect ("DBI:mysql:host=$server;database=$mdatabase",
                     $user,$password,
                     {PrintError => 0, RaiseError => 1});

  &bench_func("Create final table", \&create_final, ($muser, $mapped,   $title));
}

clean_up($tmp_folder);

exit(0);


### *** SUBROUTINES *** ####

sub extract_columns {
  my ($dbh, $table, $input, $sep, $probe_idx, $gene_id_idx, $source_id_idx, $source_idx, $refseq_idx, $other_id_idx, $extract, $headers, $annotate)=@_;
  
  open INPUT, "< $input" or die "Cannot open $input: $!";
  open OUTPUT, "> $tmp_folder/$output" or die "Cannot open outpu file $output: $!";
  
  my $n=0;

  my $n_probes=$headers? $max-1 : $max; 
  
  print "There where $n_probes probes in the input file\n";
  
  seek INPUT, 0, 0;
  <INPUT> if defined $headers;
  
  my $progress = Term::ProgressBar->new({name => 'Annotation', count => $max, remove => 1, ETA   => 'linear',});
  $progress->minor(2);
  my $next_update = 0;
  while (<INPUT>) {
    s/\015\012/\n/g;
    
    chomp;
    my @line=split( /$sep/, $_);
    &unquote(@line);
    my $probe=$line[$probe_idx-1];
    #next unless $probe;
    my $source=defined $source_idx? $line[$source_idx-1] : "";
    my $refseq=defined $refseq_idx? $line[$refseq_idx-1] : "";
    my $other_id=defined $other_id_idx? $line[$other_id_idx-1] : "";
    my $gene=defined $gene_id_idx? $line[$gene_id_idx-1] : "";
    my $type="";

    #if ($refseq=~/^([^\s]+)/) { $refseq=$1 }
    
    my $source_id;
    if ($source_id_idx) {
        if($extract) {
          my $comp_source;
          ($source_id, $comp_source)=&extract_id($line[$source_id_idx-1]);
          #$source = $comp_source unless $source; 
          $source = $comp_source; 
        } else {
          $source_id=$line[$source_id_idx-1];
          #if ($source_id=~/^([^\s]+)/) { $source_id=$1 }
        }
      } else {
        $source_id="";
      }
   
        
    &blank_check($gene, $source, $source_id, $probe, $refseq, $other_id, $miss);
    
    if ($gene) {
        if ($gene =~/\s*\Q$recsep\E\s*/) { # ELIMINATE GENE FOR PROBES MAPPING TO MULTIPLE GENES
          my @posible_genes=split /\s*$recsep\s*/, $gene;
          &blank_check(@posible_genes, $miss);
          my @unique_genes=&check_cross_hyb(\@posible_genes);
          if ($#unique_genes > 0) {
            my $genes = "cross hybridize " . join $ifdbsep, @unique_genes;
            $gene="" ; 
            $type="cross hybridize $genes";
          } else {
            $gene=$posible_genes[0];
            $type="vendor annot";
          }
        } else {
          $type="vendor annot";
        }
        
      } else {
        if ($annotate=~/YES/i) {
          my @genes_ids;
          my @types;
          my ($gene_tmp, $type_tmp);
          if ($refseq) {
            ($gene_tmp, $type_tmp, $refseq)= &annotate($dbh, $table, $refseq, $recsep);
            push @genes_ids, $gene_tmp;
            push @types, $type_tmp;
          }
          if ($source_id) {
            ($gene_tmp, $type_tmp, $source_id)= &annotate($dbh, $table, $source_id, $recsep);
            push @genes_ids, $gene_tmp;
            push @types, $type_tmp;
          }
          if ($other_id) {
            ($gene_tmp, $type_tmp, $other_id)=&annotate($dbh, $table, $other_id, $recsep);
            push @genes_ids, $gene_tmp;
            push @types, $type_tmp;
          }
          if (my $cross_genes=multiple_genes(@types)) {
            $gene="";
            $type=$cross_genes;
          } else {
            my $found_idx=&get_one_gene(@genes_ids);
            if (defined $found_idx) {
              $gene=$genes_ids[$found_idx];
              $type=$types[$found_idx];
            } else {
              $gene="";
              $type="";
            }
          }
        }
      }
      
    print OUTPUT "\t$probe\t$source_id\t$source\t$type\t$refseq\t$other_id\t$gene\n"; 
    $progress->update(++$n);
  }
  $progress->update($max)
    if $max >= $next_update;
  close OUTPUT;
  print "The $output file contains extracted ids.\n";
} # extract_columns


sub create_final {
  my ($dbhandler, $input, $table)=@_;
  my @create_cmd=("CREATE TABLE `$table` (probe_id int(6) UNSIGNED AUTO_INCREMENT NOT NULL PRIMARY KEY,
            probe_name varchar(25), source_id varchar(25), source varchar(60), type varchar(60), refseq varchar(60),
            other_id varchar(60), gene_id int(7) UNSIGNED DEFAULT NULL, mapped_seq varchar(25), chrom varchar(20),
            strand enum('+','-'), txstart int(13) UNSIGNED, txend int(13) UNSIGNED, map_source varchar(30), key probe (probe_name(25)),
            key (refseq(15)), key (other_id(15)), key (mapped_seq(15)))TYPE=MyISAM");
                  
  push @create_cmd, "LOAD DATA LOCAL INFILE '$input' INTO TABLE `$table`";
  
  foreach (@create_cmd) {$dbhandler->do($_)};
  
} # create_final

sub extract_id {
    my $field=$_[0];
    if ($field=~/ref\|([\w\n]+)/) {
      return ($1,'genbank');
    } elsif ($field=~/gb\|([\w\n]+)/) {
      return ($1, 'genbank');
    } elsif ($field=~/ens\|([\w\n]+)/) {
      return ($1, 'esembl');
    } elsif ($field=~/tc\|([\w\n]+)/) {
      return ($1, 'geneindex');
    } elsif ($field=~/\W*\w{2,3}\|([\w\n]+)/) {
      return ($1, 'riken');
    } else {
      return ($field,'');
    }
} # extract_id

sub get_one_def {
  foreach (@_) {
    if (defined $_) {
      return $_;
    }
  }
}

sub unquote {
  foreach (@_) {
     $_=~s/^(["'])(.+)\1$/$2/;
   }
} #sub unquote


sub map_genes {
  my ($dbh, $table, $outfile)=@_;
  my $mappedfile= $outfile ."mapped";
  
  open ANNOT , "< $outfile" or die "Cannot open $outfile for reading: $!";
  open MAPPED, "> $mappedfile" or die "Cannot open $mappedfile for writting: $!";
  my $n=0;
  my $progress = Term::ProgressBar->new({name => 'Find map location', count => $max, remove => 1, ETA   => 'linear',});
  $progress->minor(1);
  my $next_update = 0;
  
  while (my $line=<ANNOT>) {
    chomp $line;
    my @row=split /\t/, $line;
    my $gene=$row[$#row];
    my $outrow;
    
    if ($gene) {
      my @ann_row=findmap($dbh, $table, $gene);
      define_array(@ann_row);
      $outrow="$line\t" . join "\t", @ann_row;
    } else {
        $outrow="$line" . (6 x "\t");
    }
    
    print MAPPED "$outrow\n"; 
    $progress->update(++$n);
  }
  $progress->update($max)
  if $max >= $next_update;
  close ANNOT;
  close MAPPED;
  
  return $mappedfile;
 } # map_genes      
  
 
        sub clean_up {
          my $tmp=$_[0];
          unlink glob "$tmp/*";
          rmdir $tmp;
          
        }

        sub my_int_handler {
          print "Executed my_int_handler!!!\n";
          my $tmp=$tmp_folder ;
          print "Temp folder: $tmp\n";
          chdir $curr_dir;
          &clean_up($tmp);
          die "interrupted, existing...\n";
          exit(1);
        } 
        
sub count_rows {
  my $input=$_[0];
  
  open INPUT, "< $input" or die "Cannot open $input: $!";
  my $total=0;
  while (<INPUT>) {
     $total++;
  }
  close INPUT;        
  return $total;
} # count_rows 

sub multiple_genes {
  foreach (@_) {
    return $_ if (/cross hybridize/);
  }
} # multiple_genes
      
