# Supplementary material for: Comparison of gene coverage of mouse oligonucleotide microarray platforms
Source: BMC Genomics. 2006 Mar 21;7:58. doi: 10.1186/1471-2164-7-58 (PMC1440853; doi:10.1186/1471-2164-7-58)
Supplement: Additional File 4 — ArrayGene software with an install script for UNIX platforms and a README file for installation and usage instructions [file 1471-2164-7-58-S4.zip › ArrayGene-0.2/configure.pl]

#!/usr/bin/perl -w
###################################
# Name: configure.pl              #
# task: creates a text file with  #
#       configuration option for  #
#       ArrayGene                 #
# Use: microarray analysis tool.  #
# Output: pub/config/genmeral.conf#
# Created: 12/13/2005             #
# Author: Ricardo Verdugo         #
# Place: UCD, Davis, CA.          #
###################################

use strict;
use ArrayGene::miscellaneous qw/ get_pass /;

my $options_path="pub/conf/general.conf";

my $logo= qq{
		    
		    *******************************

		    **  ArrayGene Configuration  **

		    ****   Version 0.2 beta    ****
		    
		    ****  By Ricardo Verdugo   ****
		    
		    ****  Copyright (c) 2005   ****
		    
		    University of California Davis
		    
		    *******************************

};

print $logo;

open(OPTS, "> $options_path") or die "Cannot open $options_path for writing: $!";

print "Please unswer the following questions for the configuration of ArrayGene. You can accept defaults (good for mox unix systems) by simply pressing ENTER. Defaults are shown between square brackets ([]).\n";

# MySQL server connection paramentes

print "-- Local System Parameters --\n";
my $bin=&getop("Local directory of binaries to create symbolic links (type 'none' to skip)", "/usr/local/bin");
my $wuser=&getop("HTTP server username", "nobody");
#my $wgroup=&getop("HTTP server group name", "www");
my $html=&getop("Directory to store HTML files", "/srv/www/htdocs") ;
my $htmlalias=&getop("Alias for html directory", "");
my $cgi=&getop("Directory to store CGI scripts", "/srv/www/cgi-bin");
my $cgialias=&getop("Alias for cgi directory", "/cgi-bin");
my $ghost=&getop("Name of the MySQL server", "localhost");
my $gdatabase=&getop("Name of the database to be created in MySQL to store Gene and probe annotations", "ArrayGene");
my $guser=&getop("Username for the database (will be created)");
my $gtable=&getop("Name for the gene2seq ids crossref table", "genexref");
my $mtable=&getop("Name for the microarrays annotations table", "microarrays");
my $ptable=&getop("Name for the table of microarray platforms", "platforms");
my $vtable=&getop("Name for the table of microarray vendors", "vendors");
my $ahost=&getop("Name of the MySQL Server for the genome assembly database",  "localhost");

my $adatabase=&getop("Name of the genome assembly to be used");
my $atable="genemap";
my $itable="gene_info";
my $uuser=&getop("Name of the unpriviledged user to access the MySQL databases");
my $upass=&get_pass($uuser);

print OPTS qq{# Configuration file for the administration
# of the ArrayGene database.

# System parameters
bDIR: $bin
wUSER: $wuser
HTML: $html
aHTML: $htmlalias
CGI: $cgi
aCGI: $cgialias

# MySQL parameters: connection parameters for the
# ArrayGene msyql database 

gHOST: $ghost
gDB: $gdatabase
gUSER: $guser
gTABLE: $gtable

# (un)privileged user
unUSER: $uuser
unPASS: $upass


# Aligment database
aDB: $adatabase
aTABLE: $atable

# Microarray database
mTABLE: $mtable
pTABLE: $ptable
vTABLE: $vtable
iTABLE: $itable

# MySQL parameters: connection parameters for the
# $adatabase msyql database 

aHOST: $ahost


# Local host values
loTEMP: /tmp

# Defaults
ANOT: YES
dMISS: 
dSEP: \\t
# dSEP is the default character separating columns in the input files. This can be changed for each input file as anoption to the import_array commad.
rSEP: ;
# rSEP is the character(s) separating multiple records within an single field in the input file
ifSEP: ;
# ifSEP is the character delimiting records in single field in the database. 
# The default is ";"

};

print "Congratulations: The $options_path files was succesfully create!. You can open it and edit it as necessary or you can proceed to install the HTML and CGI files by typing install.pl\n\n";

exit(0);

#### Subroutines ####

sub getop {

  my ($messg, $default)= @_;
  print "$messg ";
  print "[$default]" if defined $default;
  print ": ";
  chomp(my $value=<STDIN>);
  unless ($value) {
     if (defined $default) {
       $value=$default;
     } else {
       $value=getop($messg);
     }
  }
   return $value;
  } # getop
