# Supplementary material for: Comparison of gene coverage of mouse oligonucleotide microarray platforms
Source: BMC Genomics. 2006 Mar 21;7:58. doi: 10.1186/1471-2164-7-58 (PMC1440853; doi:10.1186/1471-2164-7-58)
Supplement: Additional File 4 — ArrayGene software with an install script for UNIX platforms and a README file for installation and usage instructions [file 1471-2164-7-58-S4.zip › ArrayGene-0.2/genexref.sh]

bin/import_genexref.pl --input ../genomics/mouse/data/NCBI/gene2refseq --gene_id 2 --xref 8 --type refseq --filter 1 --fvalue 10090 --missing="-" --password="SP#6fG"

bin/import_genexref.pl --input ../genomics/mouse/data/NCBI/gene2accession --gene_id 2 --xref 4 --type mRNA --filter 1 --fvalue 10090 --missing="-" --password="SP#6fG"

bin/import_genexref.pl --input ../genomics/mouse/data/NCBI/gene2accession --gene_id 2 --xref 6 --type protein --filter 1 --fvalue 10090 --missing="-" --password="SP#6fG"

bin/import_genexref.pl --input ../genomics/mouse/data/NCBI/gene2accession --gene_id 2 --xref 8 --type genomic --filter 1 --fvalue 10090 --missing="-" --password="SP#6fG"

bin/import_genexref.pl --input ../genomics/mouse/data/NCBI/gene_info --gene_id 2 --xref 5 --type synonym --filter 1 --fvalue 10090 --missing="-" --recsep="|" --password="SP#6fG"

bin/import_genexref.pl --input ../genomics/mouse/data/UCSC/mm6/knownToEnsembl.txt --gene_id 3 --xref 2 --type ensembl --missing=""  --password="SP#6fG"
