# Supplementary material for: Comparison of gene coverage of mouse oligonucleotide microarray platforms
Source: BMC Genomics. 2006 Mar 21;7:58. doi: 10.1186/1471-2164-7-58 (PMC1440853; doi:10.1186/1471-2164-7-58)
Supplement: Additional File 4 — ArrayGene software with an install script for UNIX platforms and a README file for installation and usage instructions [file 1471-2164-7-58-S4.zip › ArrayGene-0.2/install.pl]

#!/usr/bin/perl -w
###################################
# Name: install.pl                #
# task: install ArrayGene in the  #
#       localhost
# Use: microarray analysis tool.  #
# Output: none                    #
# Created: 2/17/2005              #
# Author: Ricardo Verdugo         #
# Place: UCD, Davis, CA.          #
###################################

use strict;

use ArrayGene::miscellaneous qw/ readops get_root get_path/;
use File::Spec::Functions qw / catfile /;
use File::Basename;
use Cwd;

my $options=catfile("pub","conf","general.conf");

my %config=readops($options);

# MySQL server connection paramentes
my $bin=$config{bDIR};
my $host=$config{gHOST};
my $wuser=$config{wUSER};
my $wgroup=$config{wGROUP};
my $html=$config{HTML};
my $tmp=$config{loTEMP};
my $cgi=$config{CGI};
my $gDB=$config{gDB};
my $htmlalias=$config{aHTML};
my $cgialias=$config{aCGI};
my $patcher=catfile("patch.pl");
my $patch_cmd;
my $tmp_path=catfile($html, $gDB, $tmp);


my $wd=&cwd;
print  "The root directory for ArrayGene is $wd\n";
my $html_path= catfile($html, $gDB);


print "Copying the html files to $html. The folder $html_path will be created.\n Proceed? (Y/N)?";
chomp (my $unswer=<STDIN>);
unless($unswer=~/^Y$/i) {
  exit(1);
}
mkdir $html_path;
#system("chown -R $wuser:$wgroup $html_path")==0 or die "Cannot: chown -R $wuser:$wgroup $html_path: $?";
system("cp pub/html/* $html_path")==0 or die "Cannot: cp pub/html/* $html_path: $?";
mkdir $tmp_path, 0775 or die "Cannot: mkdir $tmp_path: $!";
#system("chmod 775 $tmp_path")==0 or die "Cannot: chmod 755 $tmp_path: $?";
chmod 0775, $tmp_path  or die "Cannot: chmod 755 $tmp_path: $?";

system("cp pub/css/* $html_path")== 0 or die "Cannot: cp pub/css/* $html_path: $?";
print "Patching the html ad css files...\n";
my $html_files=catfile($html_path ,"*");
$patch_cmd=qq{$patcher 0 $html_files "../css/" "$htmlalias/$gDB/" };
print "with the command: $patch_cmd\n";
system($patch_cmd)== 0 or die "Cannot update cgi files with correct installation directory: $?";
$patch_cmd=qq{$patcher 0 $html_files "../cgi/" "$cgialias/$gDB/" };
print "now with the command: $patch_cmd\n";
system($patch_cmd)== 0 or die "Cannot update cgi files with correct installation directory: $?";
$patch_cmd=qq{$patcher 0 $html_files "../html/" "$htmlalias/$gDB/" };
print "now with the command: $patch_cmd\n";
system($patch_cmd)== 0 or die "Cannot update cgi files with correct installation directory: $?";

my $cgi_path= catfile($cgi, $gDB);
print "Copying the cgi files to $cgi. The folder $cgi_path will be created.\n Proceed? (Y/N)?";
chomp ($unswer=<STDIN>);
unless($unswer=~/^Y$/i) {
  exit(1);
}
mkdir $cgi_path;
system("cp pub/cgi/* $cgi_path");
#system("chown -R $wuser:$wgroup $cgi_path");

print "Patching the cgi files...\n";
my $cgi_files=catfile($cgi_path,"*");
$patch_cmd=qq{$patcher 0 $cgi_files "ArrayGene_root=\\"../..\\"" "ArrayGene_root=\\"$wd\\""};
print "with the command: $patch_cmd\n";
system($patch_cmd)== 0 or die "Cannot update cgi files with correct installation directory: $?";
$patch_cmd=qq{$patcher 0 $cgi_files "../css/" "$htmlalias/$gDB/"};
print "and with the command: $patch_cmd\n";
system($patch_cmd)== 0 or die "Cannot update cgi files with correct installation directory: $?";
$patch_cmd=qq{$patcher 0 $cgi_files "../html/" "$htmlalias/$gDB/"};
print "and with the command: $patch_cmd\n";
system($patch_cmd)== 0 or die "Cannot update cgi files with correct installation directory: $?";
$patch_cmd=qq{$patcher 0 $cgi_files "../cgi/" "$cgialias/$gDB/"};
print "and with the command: $patch_cmd\n";
system($patch_cmd)== 0 or die "Cannot update cgi files with correct installation directory: $?";


print "Patching the perl files...\n";
my $pl_files=catfile("bin","*.pl");
my $root_string='\$' . 'ArrayGene_root=.*';
$patch_cmd=qq{$patcher 1 $pl_files '$root_string' '\$ArrayGene_root="$wd";' };
#$patch_cmd=qq{$patcher 1 $pl_files '$root_string' '\$ArrayGene_root="HOMEDIR";' };
print "with the command: $patch_cmd\n";
system($patch_cmd)== 0 or die "Cannot update .pl files with correct installation directory: $?";


print"Creating symbolic links to executables in $bin folder...\n";
my $pls=catfile("bin","*.pl");

if (my  $symlink_exists = eval { symlink("",""); 1 }) {
  
 foreach (glob($pls)) {
  my $filename=basename $_;
  if ($filename=~/(.*).pl$/) {
     my $symlink=catfile($bin,$1);
     my $exe=catfile($wd, "bin", $filename);
     my $link=catfile($bin, $1);
     my $sym_cmd="ln -s " . "$exe $bin/$1";
     #system($sym_cmd);
     symlink($exe, $link) or die "Cannot create symbolink link: $!";
     print "$link -> $exe ..done\n";
  }
 }
} else {
  print "Your operative system does not support symbolic links. I could not create links to the executables. You will have to create them   directly or add the bin folder to your PATH if you want to access the progrmas from anywhere in the system."
  };
  

print "Fixing file permissions for html and cgi files...\n";

my ($login,$pass,$uid,$gid) = getpwnam($wuser)
        or die "$wuser not in passwd file";
chown $uid, $gid, $cgi_path, glob("$cgi_path/*"); 
chown $uid, $gid, $html_path, glob("$html_path/*");

print "Creating the Databases...";
system("bin/create_ArrayGene.pl")== 0 or die "Cannot create the databases: $?";

print "Congratulations! The Installation of ArrayGene has finished successfully.\n"; 
print "You can now try it by accessing http://$host/$gDB/main_menu.html in your web browser. Before you can actually use it you have to populate the databases with the import_genexref.pl, import_genemap.pl, and import_array.pl perl programs in the bin folder within the installation directory of this package. You can see the full list of options for these programs by simply typing the name of the program without arguments.\n\n";

exit(0);
