# Supplementary material for: Comparison of gene coverage of mouse oligonucleotide microarray platforms
Source: BMC Genomics. 2006 Mar 21;7:58. doi: 10.1186/1471-2164-7-58 (PMC1440853; doi:10.1186/1471-2164-7-58)
Supplement: Additional File 4 — ArrayGene software with an install script for UNIX platforms and a README file for installation and usage instructions [file 1471-2164-7-58-S4.zip › ArrayGene-0.2/library/arrayops.pm]

=head1 NAME   arrayops.pm

=head1 DESCRIPTION

My arrayops module. Contains useful functions to managa array, hashes, tables (reference of array of references to arrays)

=head1 USAGE

method 1

 cbind(array1_ref, array2_ref, ...) : takes a list of references of arrays and returns a table by binding each array as columns 
 
method 2

 extract_cols(tb_ref, col1_idx, col2_idx, ...) : takes a table reference and a list of indices (as offsets) and return a table reference with only those columns
 
method 3

 define_array(array) : takes an array and set each value as empty if it is undefined.
 
=head1 AUTHOR

Ricardo Verdugo

=head2 Version

1.00

=cut

########################################################################################
# **** Subrutines *********
########################################################################################
package ArrayGene::arrayops;
use strict;

 BEGIN {
        use Exporter   ();
        our ($VERSION, @ISA, @EXPORT, @EXPORT_OK, %EXPORT_TAGS);

        # set the version for version checking
        $VERSION     = 1.00;
  
        @ISA         = qw(Exporter);
        @EXPORT      = qw(parse_hash define_hash_array define_hash define_array define_numeric_array parse_hash_array );
        %EXPORT_TAGS = ( );     # eg: TAG => [ qw!name1 name2! ],

        # your exported package globals go here,
        # as well as any optionally exported functions
        @EXPORT_OK   = qw(parse_hash define_hash_array define_hash define_array define_numeric_array parse_hash_array print_table cbind table_subset extract_cols extract_elements empty_array empty_table table2txt define_table divide percent define_numeric_table);
    }
    our @EXPORT_OK;

      
      sub parse_hash {
        my %hash=@_;
        my @output;
        foreach (keys %hash) {
          push @output, "$_: $hash{$_}";
        }
        return @output;
      }
      
      sub parse_hash_array {
        my %hash=@_;
        my @output;
        foreach (keys %hash) {
          my @values=@{$hash{$_}};
          push @output, "$_: @values";
        }
        return @output;
      }
      
      sub define_arrayold {
        my @output=@_;
        foreach (@output) {
          $_="" unless defined $_;
        }
        return (@output);
      }
      
      sub define_array {
        foreach (@_) {
          $_="" unless defined $_;
        }
        return (@_);
      }
      
       sub define_numeric_array {
        foreach (@_) {
          $_=0 unless defined $_;
        }
        return (@_);
      }
         
      sub define_table {
        my @intable=@{$_[0]};
        my @outtable=();
        foreach (@intable) {
          my @row=define_array(@{$_});
          push @outtable, \@row;
        }
        return \@outtable;
      } # define_table
      
      sub define_numeric_table {
        my @intable=@{$_[0]};
        my @outtable=();
        foreach (@intable) {
          my @row=define_numeric_array(@{$_});
          push @outtable, \@row;
        }
        return \@outtable;
      } # define_table
      
      
      sub define_hash {
        my %output=@_;
        foreach (keys %output) {
          $output{$_}="" unless defined $output{$_};
        }
        return (%output);
      }
      
      sub define_hash_array {
        my %output=@_;
        foreach my $row_key (keys %output) {
          my $ncols=@{ $output{$row_key} };
          foreach my $cellno (0..$ncols) {
            @{ $output{$row_key} }[$cellno] ="" unless defined @{ $output{$row_key} }[$cellno];
          }
        }
        return (%output);
      }

      sub print_table {
        my ($head_ref, $tb_ref) =@_;
        my $col_width=15;
        my $format="%" . ($col_width - 2) . "s |";
        print "_" x $col_width x @{$head_ref} . "_\n|";
        foreach (@{$head_ref}) {
           printf ($format, $_);
        }    
        print "\n" . "-" x $col_width x @{$head_ref} ."-\n";
        foreach my $row_ref(@{$tb_ref}) {
          my @row=@{$row_ref};
          print "|";
          foreach my $coln (@row) {
          printf ($format, $coln);
        }
        print "\n";
      }
      print "-" x $col_width x @{$head_ref} . "-\n";
      } #save_table
      
      sub cbind {
        my @output=();
  
        my @col1=@{$_[0]};
        my $length1=@col1;
        foreach (@_) {
          my $lengthcol=@{$_};
            if ($length1 != $lengthcol) {
            die ("ERROR: the columns have diff length ($length1 vs $lengthcol). Cannot cbind!\n");
          }
        }
  
        foreach my $i (0..$#col1) {
          my @row=();
          foreach (@_) {
            push @row, $$_[$i];
          }
          $output[$i]=\@row;
        }
        return \@output;
      } # cbind

      sub old_table_subset{
        my $tab_ref=shift;
        my @col_idx=@_;
        my @col_list;
        foreach my $col (@col_idx) {
          my @outcol;
          foreach my $row_ref (@{$tab_ref}) {
            push @outcol, $$row_ref[$col];
          }
          push @col_list, \@outcol;
        }
        my $outtb_ref=cbind(@col_list);
        return $outtb_ref;
      } # extract_cols
      
      sub table_subset {
        return cbind(extract_cols(@_)) ;
      } # table_subset
      
      sub extract_cols{
        my $tab_ref=shift;
        my @col_idx;
        unless (@col_idx=@_) {
          @col_idx=0..$#{$$tab_ref[0]};
        }
        my @col_list;
        foreach my $col (@col_idx) {
          my @outcol;
          foreach my $row_ref (@{$tab_ref}) {
            push @outcol, $$row_ref[$col];
          }
          push @col_list, \@outcol;
        }
        return @col_list;
      } # extract_cols
      
      sub extract_elements{
        my $array_ref=shift;
        my @ele_idx=@_;
        my @ele_list;
        foreach my $ele (@ele_idx) {
          push @ele_list, $$array_ref[$ele];
        }
        return @ele_list;
      } # extract_cols
      
      sub empty_array {
        foreach (@_) {
	        return 0 if $_ ;
	      }
	      return 1;
      } # empty_array
      
      sub empty_table {
        my ($tb_ref) =@_;
        foreach my $row_ref(@{$tb_ref}) {
          foreach my $coln (@{$row_ref}) {
            return 0 if $coln > 0 ;
	        }  
        }
	      return 1;
      } # empty_table
      
      sub table2txt {
        my ($head_ref, $tb_ref) =@_;
        my $table=join("\t", @{$head_ref}) . "\n";
        foreach my $row_ref (@{$tb_ref}) {
          my $row_str=join "\t", @{$row_ref};
          $table.=$row_str . "\n";
        }
        return $table;
      } # table2txt
      
      sub divide {
        my ($numerator_ref, $denominator_ref)=@_;
        my @tab_out=();
        my @length=diff_length($numerator_ref, $denominator_ref);
        if (@length) {
          die ("ERROR: the columns have diff length ($length[0] vs $length[1]). Cannot divide!\n")
        }
                        
        foreach my $i (0..$#{$numerator_ref}) {
          my @row=();
          foreach my $num (@{$$numerator_ref[$i]}) {
            my $den=${$denominator_ref}[$i][0];
            push @row, $num / $den;
          }
          push @tab_out, \@row;
        }
        return \@tab_out;
          
      } # divide

      sub percent {
        my ($numerator_ref, $denominator_ref)=@_;
        my @tab_out=();
        my @length=diff_length($numerator_ref, $denominator_ref);
        if (@length) {
          die ("ERROR: the columns have diff length ($length[0] vs $length[1]). Cannot divide!\n")
        }
                        
        foreach my $i (0..$#{$numerator_ref}) {
          my @row=();
          foreach my $num (@{$$numerator_ref[$i]}) {
            my $den=${$denominator_ref}[$i][0];
            push @row, sprintf("%.1f",$num / $den * 100);
          }
          push @tab_out, \@row;
        }
        return \@tab_out;
          
      } # divide

            
      sub diff_length {
        my @col1=@{$_[0]};
        my $length1=@col1;
        foreach (@_) {
          my $lengthcol=@{$_};
            if ($length1 != $lengthcol) {
            return ($length1, $lengthcol);
          }
        }
        return ();
      } # same_length
END {}

1;
