# Supplementary material for: Comparison of gene coverage of mouse oligonucleotide microarray platforms
Source: BMC Genomics. 2006 Mar 21;7:58. doi: 10.1186/1471-2164-7-58 (PMC1440853; doi:10.1186/1471-2164-7-58)
Supplement: Additional File 4 — ArrayGene software with an install script for UNIX platforms and a README file for installation and usage instructions [file 1471-2164-7-58-S4.zip › ArrayGene-0.2/library/genexref.pm]

=head1 NAME   genexref.pm

=head1 DESCRIPTION

Perl module to perform gene annotations of sequences

=head1 USAGE

method 1

 annotate takes a 
 
 usage: annotate(dbh, genexref, identifier, separator)
 
 where
    dhb       = data base handler. This handler should be able to connect to the ArrayGene database.
    genexref  = table name containing cross references identifiers for Entrez Genes. Deault is genexref
    identifier= id to search
    separator = character separating multiple ids 
 
=head1 AUTHOR

Ricardo Verdugo

=head2 Version

0.01

=cut

########################################################################################
# **** Subrutines *********
########################################################################################
package ArrayGene::genexref;
use strict;
#use ArrayGene::miscellaneous qw/ readops get_root /;
#my $options="/pub/conf/general.conf";
#my $ArrayGene_root=&get_root($0);
#my $options_path="$ArrayGene_root" . $options;
#my %config=readops($options_path);
#my $ifdbsep=$config{ifSEP}; # Infield record separator, global variable.

 BEGIN {
        use Exporter   ();
        our ($VERSION, @ISA, @EXPORT, @EXPORT_OK, %EXPORT_TAGS);

        # set the version for version checking
        $VERSION     = 1.00;
  
        @ISA         = qw(Exporter);
        @EXPORT      = qw();
        %EXPORT_TAGS = ( );     # eg: TAG => [ qw!name1 name2! ],

        # your exported package globals go here,
        # as well as any optionally exported functions
        @EXPORT_OK   = qw(annotate get_one_gene blank_check check_cross_hyb);
    }
    our @EXPORT_OK;

    
    sub annotate {
      my ($dbh, $table, $target, $sep)=@_;  
      my @targets=split /\s*\Q$sep\E\s*/, $target;
      &trimversion(@targets);
      &trim_spaces(@targets);
      $target=join $sep, @targets;
      my @gene_ids;
      my @types;
      my $gene;
      my $source;
      foreach (@targets) {
          my $tab_ref = $dbh->selectall_arrayref("SELECT gene_id , type FROM `$table` WHERE seq_id = '$_'"); 
          foreach my $row_ref (@{$tab_ref}) {
            my ($gene_id, $type)=@{$row_ref};
            if (defined $gene_id) {
              push @gene_ids, $gene_id;
              push @types, $type;
            }
          }
      }
      if (@gene_ids) {
          my @unique_genes=&check_cross_hyb(\@gene_ids);
          if ($#unique_genes > 0) {
            my $genes = "cross hybridize " . (join $sep, @unique_genes);
            
            return ("", $genes, $target);
          } else {
            $gene=$unique_genes[0];
            $source=$types[0];
          }
      } else {
          $gene="";
          $source="";
      }
      return ($gene, $source, $target);
    } # annotate
  
    sub trimversion {
      foreach (@_) {
        if(/^(.*)\.\d$/) {
          $_=$1;
        }
      }
    } # trimversion
  
    sub trim_spaces {
      my @output;
      foreach (@_) {
        s/^\s*(.*)/$1/;
        s/^(.*)\s*$/$1/;
      }
    } # trim_spaces
    
    sub eliminate_non_ids {
      my @output;
      foreach (@_) {
        if(/^\S{6,}$/) {
          push @output, $_;
        }
       } 
      return @output;
    } # eliminate_non_ids
    
    sub get_one_gene {
      foreach (0..$#_) {
        return $_ if $_[$_];
      }
      return undef;
    }
    
    sub check_cross_hyb {
      my $arr = shift ;
      my %counter = () ;
      my $repeated=0;
      foreach ( @{$arr} )
      {
        ++$counter{$_};
      }
      my @unique=keys %counter;
      return (@unique);
    }

    sub old_blank_check {
      my $miss=pop;
      foreach(@_) {
        if (defined $_) {
          $_ = "" if /^\Q$miss\E$/;
        } else {
          $_="";
        }
      }
    } # blank_check
    
    sub blank_check {
      my $miss=pop;
      foreach(@_) {
        if (defined $_) {
          $_ = undef if /^\Q$miss\E$/;
        }
      }
    } # blank_check
    

 END {}
 
1;
