# Supplementary material for: Comparison of gene coverage of mouse oligonucleotide microarray platforms
Source: BMC Genomics. 2006 Mar 21;7:58. doi: 10.1186/1471-2164-7-58 (PMC1440853; doi:10.1186/1471-2164-7-58)
Supplement: Additional File 4 — ArrayGene software with an install script for UNIX platforms and a README file for installation and usage instructions [file 1471-2164-7-58-S4.zip › ArrayGene-0.2/library/Makefile.PL]

use 5.008002;
use ExtUtils::MakeMaker;
# See lib/ExtUtils/MakeMaker.pm for details of how to influence
# the contents of the Makefile that is written.
WriteMakefile(
    NAME              => 'ArrayGene::genexref',
    VERSION_FROM      => 'genexref.pm', # finds $VERSION
    PREREQ_PM         => {}, # e.g., Module::Name => 1.1
    ($] >= 5.005 ?     ## Add these new keywords supported since 5.005
      (ABSTRACT_FROM  => 'genexref.pm', # retrieve abstract from module
       AUTHOR         => 'Ricardo A. Verdugo <raverdugo@ucdavis.edu>') : ()),
);
