# Supplementary material for: Comparison of gene coverage of mouse oligonucleotide microarray platforms
Source: BMC Genomics. 2006 Mar 21;7:58. doi: 10.1186/1471-2164-7-58 (PMC1440853; doi:10.1186/1471-2164-7-58)
Supplement: Additional File 4 — ArrayGene software with an install script for UNIX platforms and a README file for installation and usage instructions [file 1471-2164-7-58-S4.zip › ArrayGene-0.2/library/MANIFEST]

Changes
genexref.pm
arrayops.pm
myhtml.pm
mapgene.pm
sql_manage.pm
parser.pm
miscellaneous.pm
Makefile.PL
MANIFEST
README
t/1.t
