# Supplementary material for: Comparison of gene coverage of mouse oligonucleotide microarray platforms
Source: BMC Genomics. 2006 Mar 21;7:58. doi: 10.1186/1471-2164-7-58 (PMC1440853; doi:10.1186/1471-2164-7-58)
Supplement: Additional File 4 — ArrayGene software with an install script for UNIX platforms and a README file for installation and usage instructions [file 1471-2164-7-58-S4.zip › ArrayGene-0.2/library/mapgene.pm]

=head1 NAME   mapgene.pm

=head1 DESCRIPTION

My miscellaneous module

=head1 USAGE

method 1

 findmap Finds the mapping information ofr a gene in a mySQL database. Uses a Entrez Gene id as an input. 
 
 usage: findmap(database_handler, table_name, gene_id)
 
=head1 AUTHOR

Ricardo Verdugo

=head2 Version

1.00

=cut

########################################################################################
# **** Subrutines *********
########################################################################################
package ArrayGene::mapgene;

 BEGIN {
        use Exporter   ();
        our ($VERSION, @ISA, @EXPORT, @EXPORT_OK, %EXPORT_TAGS);

        # set the version for version checking
        $VERSION     = 1.00;
  
        @ISA         = qw(Exporter);
        @EXPORT      = qw(findmap);
        %EXPORT_TAGS = ( );     # eg: TAG => [ qw!name1 name2! ],

        # your exported package globals go here,
        # as well as any optionally exported functions
        @EXPORT_OK   = qw(findmap);
    }
    our @EXPORT_OK;

    sub findmap {
      my ($dbh, $table, $gene_id)=@_;
      
      my @row=$dbh->selectrow_array("SELECT name, chrom, strand, txstart, txend, source from `$table` where gene_id='$gene_id'");
      
      if (@row) {
        return (@row);
      } else {
        return undef;
      }
    } # findmap
     
END {}

1;
