# Supplementary material for: Comparison of gene coverage of mouse oligonucleotide microarray platforms
Source: BMC Genomics. 2006 Mar 21;7:58. doi: 10.1186/1471-2164-7-58 (PMC1440853; doi:10.1186/1471-2164-7-58)
Supplement: Additional File 4 — ArrayGene software with an install script for UNIX platforms and a README file for installation and usage instructions [file 1471-2164-7-58-S4.zip › ArrayGene-0.2/library/miscellaneous.pm]

=head1 NAME   miscellaneous.pm

=head1 DESCRIPTION

My miscellaneous module

=head1 USAGE

method 1

 check_taint(filename) : ckeck tainted file names and returns a list with two arguments. The fisrtone is a logical flag, only true if the name is correct and false if not.

method 2

 open_log(filename) : opens a log file for appending and directs both STDOUT and STERR to that file
 
method 3

 bench_time(start_time) : takes a time value in seconds, as provided from the 'time' function, and returns the time difference with current time. The return value is an array of (hours, minutes, seconds).

method 4

 close_connections(dbh1,dbh2, ...) : takes a list of database handlers and close their connections.
 
method 5
 create_tmp_folder(foldername, program_name) : takes a foldername and (perl) program name and creates a temporary folder within it and returns the foldername.
 
=head1 AUTHOR

Ricardo Verdugo

=head2 Version

1.00

=cut

########################################################################################
# **** Subrutines *********
########################################################################################
package ArrayGene::miscellaneous;
use strict;

 BEGIN {
        use Exporter   ();
        our ($VERSION, @ISA, @EXPORT, @EXPORT_OK, %EXPORT_TAGS);

        # set the version for version checking
        $VERSION     = 1.00;
  
        @ISA         = qw(Exporter);
        @EXPORT      = qw(&check_taint &open_log &readops &get_root);
        %EXPORT_TAGS = ( );     # eg: TAG => [ qw!name1 name2! ],

        # your exported package globals go here,
        # as well as any optionally exported functions
        @EXPORT_OK   = qw(&check_taint &open_log &close_connections &bench_time create_tmp_folder &readops &get_pass &blank_check get_root &get_path bench_func formattime my_int_handler);
    }
    our @EXPORT_OK;

    sub check_taint {

      my $v = shift;

      #verify the data contains nothing by
      if ($v =~ /^([\/-\@\w.]+)$/) {
        $v = $1;
        # $v now untainted
            return(1,$v);
      } else {
      # data should be thrown out
        return(0);
      }
      sub get_pass {
        use Term::ReadKey;
        my $user=$_[0];
        print "Please enter password for $user: ";
        ReadMode('noecho');
        chomp (my $password = ReadLine(0));
        ReadMode(0);
        print "\n";
        return $password;
      } # get_pass


      sub open_log ($) {      
        my $logfile=$_[0];
        my ($status,$safe_filename) = &check_taint($logfile);
        if ($status) {
          warn "NOTE: Output and errors will be printed to '$logfile'\n";
          open(STDERR,">> $safe_filename") or die "Cannot open $logfile for writing: $!";
          select STDERR;
          return 1;
        } else {
          print STDERR ("Error: Bad filename $logfile\n");
          return 0;
        }
        
      }

      select STDERR;
      }
      
      sub blank_check {
        my $miss=pop;
        foreach(@_) {
          if (defined $_) {
            $_ = undef if /^\Q$miss\E$/;
          }
        }
      } # blank_check

      
      sub bench_time {
        my $start = $_[0];
        my $diff_time = time-$start;
        my $hours=0;
        my $minutes = int($diff_time/60);
  
        my $seconds = $diff_time % 60 || 0;
  
        if ($minutes > 59 ) {
          $hours = int($minutes/60);
          $minutes = $minutes % 60 || 0;
        }
  
        return($hours, $minutes, $seconds);
  
      } # bench_time

      sub close_connections {
        my @database_handlers = @_;
        
        foreach my $dbh (@database_handlers) {
           $dbh->disconnect(); # close connection
        }
      } # close_connections
      
      sub create_tmp_folder {
        my ($root_folder, $program_name)=@_;
        my $tmp_folder;
        my ($status,$safe_folder) = &check_taint($root_folder);
        
        if ($status) {
          $tmp_folder=$safe_folder . "/$program_name" . $$;
          mkdir $tmp_folder or die "Cannot create $tmp_folder: $!";
          print "Temporary folder: $tmp_folder\n";
        } else {
          die "Cannot create tmp folder in $root_folder: $!";
        }
        return ($tmp_folder);
      } # create_tmp_folder

      sub readops {
          my $ops_path=$_[0];
          my %output;
  
          open (INPUT, "< $ops_path") or print qq{<em id="error">ERROR</em>: Cannot read from $ops_path: $!};
  
          while(<INPUT>) {
            next if /^\#/;
            if (/\r/) {
             if (m¦(\w+)\s*:\s*([^\r]*)(\r\n)*¦) {
              $output{$1}=$2;
             }
           } else {
             if (m¦(\w+)\s*:\s*(.*)\n*¦) {
              $output{$1}=$2;
             }   
           }
          }
          return %output;
      } # read_ops

       
      sub get_root {
        my $prog_dir=get_path($_[0]);
        #print "The program directory is: $prog_dir\n";
        my $root_dir;
        
        if ($prog_dir=~m[^(.*)(/bin|/pub/cgi)$]) {
          $root_dir=$1;
        } else {
          die ("Cannot find root directory\n");
        }

        #print "The root directory is: $root_dir\n";
  
        return $root_dir;
      }
      
      sub get_path {
        use Cwd;
        use File::Basename qw/dirname/;
  
        my $program=$_[0];
        #print "Program name: $program\n";
    
        my $relative_path=dirname $program;
        #print "Relative path is: $relative_path\n";
  
        my $current_dir=&cwd;
        #print "The current dir is: $current_dir\n";
  
        chdir($relative_path);
  
        my $root_dir=&cwd;
        #print "The program absolute path is: $program_path\n";
  
        chdir($current_dir);
        #print "The root directory is: $root_dir\n";
  
        return $root_dir;
      }
      
      sub bench_func {
        my $funcname=shift;
        my $function_ref= shift;
        my @arguments=@_;
        my $start=time;
        print "$funcname started executing on " . localtime($start) . "\n";
        my @function_out=&$function_ref(@arguments);
        my $end=time;
        print "$funcname ended executing on " . localtime($end) . "\n";
        my $time=$end - $start;
        my ($days, $hours, $mins, $secs)=&formattime($time);
        print "
        Executing $funcname took:      $days days
                               $hours hours
                               $mins mins
                               $secs secs
        \n";                            
        return (@function_out);
      } # bech_func

      sub formattime {
        my $time=$_[0];
        my $cdays = $time / (24 * 60 * 60);
        my $days=int($cdays);
        my $timerest=$time % (24 * 60 * 60);
        my $chours= $timerest / (60 * 60);
        $timerest=$timerest % (60 * 60);
        my $hours= int($chours);
        my $cmins= $timerest / (60);
        my $mins= int($cmins);
        my $secs=$timerest % (60);
  
        return ($days, $hours, $mins, $secs);
  
        } # formattime
        
        sub clean_up {
          my $tmp=$_[0];
          unlink glob "$tmp/*";
          rmdir $tmp;
          
        }

        sub my_int_handler {
          my $tmp=$_[0];
          print "Temp folder: $tmp\n";
          &clean_up($tmp);
          die "interrupted, existing...\n";
          exit(1);
        }
END {}

1;
