# Supplementary material for: Comparison of gene coverage of mouse oligonucleotide microarray platforms
Source: BMC Genomics. 2006 Mar 21;7:58. doi: 10.1186/1471-2164-7-58 (PMC1440853; doi:10.1186/1471-2164-7-58)
Supplement: Additional File 4 — ArrayGene software with an install script for UNIX platforms and a README file for installation and usage instructions [file 1471-2164-7-58-S4.zip › ArrayGene-0.2/library/myhtml.pm]

=head1 NAME   miscellaneous.pm

=head1 DESCRIPTION

My miscellaneous module

=head1 USAGE

method 1

 check_taint(filename) : ckeck tainted file names and returns a list with two arguments. The fisrtone is a logical flag, only true if the name is correct and false if not.

method 2

 open_log(filename) : opens a log file for appending and directs both STDOUT and STERR to that file
 
method 3

 bench_time(start_time) : takes a time value in seconds, as provided from the 'time' function, and returns the time difference with current time. The return value is an array of (hours, minutes, seconds).

method 4

 close_connections(dbh1,dbh2, ...) : takes a list of database handlers and close their connections.
 
method 5
 create_tmp_folder(foldername, program_name) : takes a foldername and (perl) program name and creates a temporary folder within it and returns the foldername.
 
=head1 AUTHOR

Ricardo Verdugo

=head2 Version

1.00

=cut

########################################################################################
# **** Subrutines *********
########################################################################################
package ArrayGene::myhtml;
use strict;

 BEGIN {
        use Exporter   ();
        our ($VERSION, @ISA, @EXPORT, @EXPORT_OK, %EXPORT_TAGS);

        # set the version for version checking
        $VERSION     = 1.00;
  
        @ISA         = qw(Exporter);
        @EXPORT      = qw(error fatal attention note stop table_from_hash_array br comments phash);
        %EXPORT_TAGS = ( );     # eg: TAG => [ qw!name1 name2! ],

        # your exported package globals go here,
        # as well as any optionally exported functions
        @EXPORT_OK   = qw(error fatal attention note stop table_from_hash_array br comments phash table2html parse_form_data sql);
    }
    our @EXPORT_OK;

 
      sub error {
        foreach my $reason (@_) {
          print STDERR "ERROR: $reason\n";
          print qq{<p><em id="error"> ERROR</em>: $reason</p>};
        }
      }
      
      sub fatal {
        error(@_);
        print " </body>\n</html>\n";
        die;
      }
      
      sub attention {
        my $reason=$_[0];
        print STDERR "ATTENTION: $reason\n";
        print qq{<p><em id="attention"> ATTENTION</em>: $reason</p>};
      }
      
      sub note {
        foreach my $messg (@_) {
          print STDERR "$messg\n";
          print "<p>$messg</p>";
        } 
      }
      
      sub comments {
        my $output;
        foreach my $messg (@_) {
         $output .= qq{<p id="comment"><em id="comment">COMMENTS</em>: $messg</p>};
        } 
        return $output;
      }

        
      sub stop {
        my $reason=$_[0];
        print STDERR "FATAL ERROR: $reason\n";
        error($reason);
        print ("\n\n\n</body></html>\n");
        exit(0);
      }
      
      sub table_from_hash_array {
        my $hash_array_ref=shift @_;
        my @heathers=@_;
        my @keys=sort keys %{$hash_array_ref};
        my $nkeys=@keys;
        my $output;
        if ($nkeys > 0 ) {
          my @rows;
          push(@rows, th(@heathers));
          foreach my $row_key (@keys) {
            my @cells=@{ $hash_array_ref->{$row_key} };
            push(@rows, td(@cells));
          }
          $output=table(@rows);
        } else {
          $output="";
        }
        return $output;
      }
      
      sub table2html {
        my ($head_ref, $tb_ref, $id)=@_;
        my @heathers=@{$head_ref};
        my $output;
	    my @rows=();
        push(@rows, th(@heathers));
          foreach my $row_ref (@{$tb_ref}) {
            my @cells=@{$row_ref};
            push(@rows, td(@cells));
          }
          $output=table($id, @rows);
        
        return $output;
      }
      
      sub th {
        my $output;
        foreach (@_) {
          if (defined $_) {
            $output .= "<th> $_ </th> ";
          } else {
            $output .= "<th> </th> ";
          }
      }
        return $output;
      }
      
      sub td {
        my $output;
        foreach (@_) {
          if (defined $_) {
            $output .= "<td> $_ </td>";
          } else {
            $output .= "<td> </td> ";
          }
        }
        return $output;
      }
      
      sub table {
      my $id=shift;
        my @rows=@_;
        my $output="<table id='$id'>\n";
        foreach (@rows) {
          $output .="  <tr> $_ </tr>\n";
        }
        $output .= "</table>";
        return $output;
      }
 
      sub br {
        foreach (@_) {
          while (s/([^(<BR>)]\n)/<BR>\n/) {}
        }
        return @_;
      }
      
      sub phash {
        my %hash=@_;
        print "<p> Read hash is:</p>";
        foreach (keys %hash) {
          print "<p> $_ : $hash{$_}</p>";
        }
      
      }
      sub parse_form_data {
        my %form_data;
        my $name_value;
  
        unless (defined $ENV{REQUEST_METHOD}) {
          %form_data= @ARGV;
          return %form_data;
        }
        my @name_value_pairs = split /&/, $ENV{QUERY_STRING};
  
        if ( $ENV{REQUEST_METHOD} eq 'POST' ) {
          my $query = "";
          read( STDIN, $query, $ENV{CONTENT_LENGTH} ) == $ENV{CONTENT_LENGTH}
          or return undef;
          push @name_value_pairs, split /&/, $query;
        }
  
        foreach $name_value ( @name_value_pairs ) {
          my ( $name, $value ) = split /=/, $name_value;
    
          $name =~ tr/+/ /;
          $name =~ s/%([a-f0-9][a-f0-9])/chr( hex($1) )/egi;
    
          $value =~ "" unless defined $value;
          $value =~ tr/+/ /;
          $value =~ s/%([a-f0-9][a-f0-9])/chr( hex($1) )/egi;
    
          $form_data{$name} = $value;
        }
        return %form_data;
     } # parse_form_data
     
        sub sql {
          my $out_sql="";
          foreach (@_) {
              $out_sql.= "<DIV class='sql_query'> $_</DIV>\n";
          }
          return $out_sql;
     } # sql
END {}

1;
