# Supplementary material for: Comparison of gene coverage of mouse oligonucleotide microarray platforms
Source: BMC Genomics. 2006 Mar 21;7:58. doi: 10.1186/1471-2164-7-58 (PMC1440853; doi:10.1186/1471-2164-7-58)
Supplement: Additional File 4 — ArrayGene software with an install script for UNIX platforms and a README file for installation and usage instructions [file 1471-2164-7-58-S4.zip › ArrayGene-0.2/library/parser.pm]

=head1 NAME   parser.pm

=head1 DESCRIPTION

My text parser module

=head1 USAGE

method 1

 extract_row(string, separator, <list of indexes for each column to be extracted>) 
 The 'string' is separated using the value of 'separeator' and return the values from
 the resulting array corresponding to the give list of indexes.
  
=head1 AUTHOR

Ricardo Verdugo

=head2 Version

1.00

=cut

########################################################################################
# **** Subrutines *********
########################################################################################
package ArrayGene::parser;
use strict;

 BEGIN {
        use Exporter   ();
        our ($VERSION, @ISA, @EXPORT, @EXPORT_OK, %EXPORT_TAGS);

        # set the version for version checking
        $VERSION     = 1.00;
  
        @ISA         = qw(Exporter);
        @EXPORT      = qw();
        %EXPORT_TAGS = ( );     # eg: TAG => [ qw!name1 name2! ],

        # your exported package globals go here,
        # as well as any optionally exported functions
        @EXPORT_OK   = qw(&extract_row unquote myjoin save);
    }
    our @EXPORT_OK;

    sub extract_row {
      my $linestr=shift;
      my $sep=shift;
      my @index_list=@_;
      my @line=split /$sep/, $linestr;
      my @output;
  
      foreach (@index_list) {
        if ($_-1 > $#line) {
          die "\nERROR: the column was not found\n";
        }
        if (defined $_) {
          push @output, $line[($_)-1];
        } else {
          push @output, undef;
        }
      }
      #unquote(@output);
      return @output;
    }

    
    sub unquote {
      foreach (@_) {
        $_=~s/^(["'])(.+)\1$/$2/;
      }
    } # unquote
    
    sub myjoin {
      my $sep=shift;
      my $outstr="";
      if (@_) {
        $outstr=shift;
        foreach (@_) {
          $outstr.=sprintf("\t%s", $_);
        }
      }
    return $outstr;
    } # myjoin
    
    sub save {
      my ($tab_ref, $filename)=@_;
      
      open OUTSAVE, "> $filename" or die "Cannot save file $filename: $!";
      
      print OUTSAVE $tab_ref;
      close OUTSAVE;
      return 1;
    } 

END {}

1;
