# Supplementary material for: Comparison of gene coverage of mouse oligonucleotide microarray platforms
Source: BMC Genomics. 2006 Mar 21;7:58. doi: 10.1186/1471-2164-7-58 (PMC1440853; doi:10.1186/1471-2164-7-58)
Supplement: Additional File 4 — ArrayGene software with an install script for UNIX platforms and a README file for installation and usage instructions [file 1471-2164-7-58-S4.zip › ArrayGene-0.2/library/README]

/*************************************************************************
  ArrayGene Modules 0.2 beta by Ricardo Verdugo

  Copyright (c) 2005 University of California Davis.

   Permission is granted to anyone to make or distribute verbatim copies
   of this document as received, in any medium, provided that the
   copyright notice and permission notice are preserved,
   and that the distributor grants the recipient permission
   for further redistribution as permitted by this notice.

   Permission is granted to distribute modified versions
   of this document, or of portions of it,
   under the above conditions, provided also that they
   carry prominent notices stating who last changed them.
   
/*************************************************************************

INSTALL PERL LIBRARIES
======================

In order to run ArrayGene you need to install the libraries that come with the program. From the installation directory execute the commands:

    $  perl Makefile.PL
    $  make
    $  sudo make install
    

DEPENDENCIES

       1) ExtUtils::MakeMaker
       2) DBI
       3) CGI
       4) Getopt::Long
       5) Term::ProgressBar     
       6) DBD::Chart         

Ater perl modules are installed, you can continue the ArrayGene installation. See the README file in the installation root folder for details.
