# Supplementary material for: Comparison of gene coverage of mouse oligonucleotide microarray platforms
Source: BMC Genomics. 2006 Mar 21;7:58. doi: 10.1186/1471-2164-7-58 (PMC1440853; doi:10.1186/1471-2164-7-58)
Supplement: Additional File 4 — ArrayGene software with an install script for UNIX platforms and a README file for installation and usage instructions [file 1471-2164-7-58-S4.zip › ArrayGene-0.2/library/sql_manage.pm]

=head1 NAME   sql_manage.pm

=head1 DESCRIPTION

My module to perform sql maintenance queries

=head1 USAGE

method 1

 insert_row takes a database handler, a table name and an array reference and insert the values in the array
  in a new row in the table 
 
 usage: insert_row(database_handler, table_name, row_ref)
 
=head1 AUTHOR

Ricardo Verdugo

=head2 Version

1.00

=cut

########################################################################################
# **** Subrutines *********
########################################################################################
package ArrayGene::sql_manage;
use strict;

 BEGIN {
        use Exporter   ();
        our ($VERSION, @ISA, @EXPORT, @EXPORT_OK, %EXPORT_TAGS);

        # set the version for version checking
        $VERSION     = 1.00;
  
        @ISA         = qw(Exporter);
        @EXPORT      = qw(findmap);
        %EXPORT_TAGS = ( );     # eg: TAG => [ qw!name1 name2! ],

        # your exported package globals go here,
        # as well as any optionally exported functions
        @EXPORT_OK   = qw(insert_row delete_row check_null);
    }
    our @EXPORT_OK;

    sub delete_row {
      my ($dbh, $tbname, $column, $value)=@_;
      my $count=$dbh->do("DELETE FROM `$tbname` WHERE `$column` = '$value' ");
      return $count;
    }
    
    sub insert_row {
      my ($dbh, $tbname, $row_ref)=@_;
      my $ph= ("?," x $#{$row_ref} ) . "?" ;
      my $cmd="INSERT IGNORE INTO `$tbname` VALUES ($ph)";
      $dbh->do($cmd, , undef, @{$row_ref}); 
    }
    
    sub check_null {
      foreach (@_) {
        $_='\N' unless defined $_;
      }
    } # check_null
      

END {}

1;
