# Supplementary material for: Comparison of gene coverage of mouse oligonucleotide microarray platforms
Source: BMC Genomics. 2006 Mar 21;7:58. doi: 10.1186/1471-2164-7-58 (PMC1440853; doi:10.1186/1471-2164-7-58)
Supplement: Additional File 4 — ArrayGene software with an install script for UNIX platforms and a README file for installation and usage instructions [file 1471-2164-7-58-S4.zip › ArrayGene-0.2/patch.pl]

#!/usr/bin/perl -w

use strict;

my $regexp=shift @ARGV;
my $new= pop @ARGV;
my $old=pop @ARGV;

#print "Patern to find: ", $old, "\n";

foreach (@ARGV) {
  my @files=glob "$_";
  
  foreach my $filename (@files) {
    unless ($filename eq $0) {
      #print "Fixing file $filename ...\n";
      my $tmfile=$filename . "tmp";
      open INPUT, "< $_";
      open OUTPUT, "> $tmfile";
      my $n=0;
      while (<INPUT>) {
       ++$n;
       if($regexp){
         #print "old= $old\n";
        if(s/$old/$new/) {
          #print "Found $old in line $n.\n";
        }
        print OUTPUT $_;
       } else {
          if(s/\Q$old\E/$new/) {
            #print "Found $old in line $n.\n";
          }
          print OUTPUT $_;
       }
      }
      close INPUT;
      close OUTPUT;
      system "cp $tmfile $filename";
      system "rm $tmfile";
    }
  }
}
