# Supplementary material for: Comparison of gene coverage of mouse oligonucleotide microarray platforms
Source: BMC Genomics. 2006 Mar 21;7:58. doi: 10.1186/1471-2164-7-58 (PMC1440853; doi:10.1186/1471-2164-7-58)
Supplement: Additional File 4 — ArrayGene software with an install script for UNIX platforms and a README file for installation and usage instructions [file 1471-2164-7-58-S4.zip › ArrayGene-0.2/pub/cgi/add_platform_form.cgi]

#!/usr/bin/perl -W      
###################################
# Name: add_platform_form.pl      #
# task: creates a form to enter   #
#       about a new platform      #
# Use: ArrayGene management       #
# Output: html                    #
# Created: 2/17/2005              #
# Author: Ricardo Verdugo         #
# Place: UCD, Davis, CA.          #
###################################

open STDERR, 'error.log';
use strict;
use CGI;
use ArrayGene::miscellaneous qw/ readops get_root /;
use ArrayGene::myhtml qw / error note /;
use ArrayGene::arrayops qw / print_table /;
use DBI;

# General defaults values

my $options="/pub/conf/general.conf";
my $ArrayGene_root="../..";
#my $ArrayGene_root=&get_root($0);
#warn "The root dir is: $ArrayGene_root\n"; ## For debugging
my $options_path="$ArrayGene_root" . $options;
my %config=readops($options_path);


# MySQL server connection parameters: Microarrays
my $m_server=$config{gHOST};
my $m_database=$config{gDB};
my $v_table=$config{vTABLE};
my $m_user=$config{unUSER};
my $m_password=$config{unPASS};

my $genomics_viewer = DBI->connect ("DBI:mysql:host=$m_server;database=$m_database",
                     $m_user,$m_password,
                     {PrintError => 0, RaiseError => 1});

my $select_sql="SELECT id, vendor FROM `$v_table`";

my $vendorid_ref=$genomics_viewer->selectall_arrayref($select_sql);

my %options_hash=table2hash($vendorid_ref, 1,2);


#print_table([("ID", "Vendor")],$vendorid_ref);

my $vendors_menu=hash2pulldown(%options_hash, "vendor_id");


my $html_out= qq{Content-type: text/html\n\n
<HTML>
 <HEAD>
   <TITLE>ArrayGene: Seccess</title>
   <META http-equiv="content-type" content="text/html; charset=ISO-8859-1">
   <META name="author" content="Ricardo Verdugo">
   <META HTTP-EQUIV="pragma" NAME="description" CONTENT="Creates a form to input platform data">
   <LINK HREF="../css/formatting.css" REL="stylesheet" TYPE="text/css" />
 </HEAD>


<BODY id="platform_form">

<H1>Please enter the necessary information about the new platform</H1>

<form method="POST" action="../cgi/add_platform.cgi">

<table id="platform_info">
    <tr><td> Select a vendor <td> $vendors_menu </tr>
                    
    <tr><td> Product Name <td> <input type="text" name="product" size="20" maxlength="250" /> </tr>

    <tr><td> Part number <td> <input type="text" name="pn" size="20" maxlength="250" /> </tr>
    
    <tr><td> Short Name (30 chars max) <td> <input type="text" name="sname" size="20" maxlength="30" /> </tr>
    
    <tr><td> Admin Password <td> <input type="password" name="pass" size="20" maxlength="250" /> </tr>

</table>

<p> <input type="submit" value="Submit"/>                   
</form>

</html>

};

print $html_out;

exit(0);

#### Subroutines #####

sub table2hash {
    my ($tb_ref, $key_idx, $value_idx)=@_;
    my %hash_out=();
    
    foreach my $row_ref (@{$tb_ref}) {
        $hash_out{$$row_ref[$key_idx-1]} = $$row_ref[$value_idx-1];
    }
    return %hash_out;
} # table2hash

sub hash2pulldown {
    my $menu_name=pop;
    my %input_hash=@_;
    my $output=qq { <select name="$menu_name">\n };
    foreach (sort keys %input_hash) {
        $output .= qq{ <option value="$_"> $input_hash{$_} </option> \n}; 
    }
    $output .= "</select>\n";
    
    return $output;
} # hash2pulldown
