# Supplementary material for: Comparison of gene coverage of mouse oligonucleotide microarray platforms
Source: BMC Genomics. 2006 Mar 21;7:58. doi: 10.1186/1471-2164-7-58 (PMC1440853; doi:10.1186/1471-2164-7-58)
Supplement: Additional File 4 — ArrayGene software with an install script for UNIX platforms and a README file for installation and usage instructions [file 1471-2164-7-58-S4.zip › ArrayGene-0.2/pub/cgi/del_platform.cgi]

#!/usr/bin/perl -W      
###################################
# Name: add_platform.pl           #
# task: inserts a new platform in #
#       the database              #
# Use: ArrayGene management       #
# Output: html                    #
# Created: 2/17/2005              #
# Author: Ricardo Verdugo         #
# Place: UCD, Davis, CA.          #
###################################

open STDERR, 'error.log';
use strict;
use CGI;
use ArrayGene::miscellaneous qw/ readops/;
use ArrayGene::myhtml qw / table2html parse_form_data error note/;
use DBI;

# General defaults values

my $options="/pub/conf/general.conf";
my $ArrayGene_root="../.."; #get_root($0);
#warn "The root dir is: $ArrayGene_root\n"; ## For debugging
my $options_path="$ArrayGene_root" . $options;
my %config=readops($options_path);


# MySQL server connection parameters: Microarrays
my $m_server=$config{gHOST};
my $m_database=$config{gDB};
my $p_table=$config{pTABLE};
my $m_user=$config{gUSER};


#$password=&get_pass($user) unless defined $password;

# Parameters
my %query=parse_form_data() or error("Invalid request");
my $vendor_id=$query{platform};
my $m_password=$query{pass};


my $genomics_admin_m = DBI->connect ("DBI:mysql:host=$m_server;database=$m_database",
                     $m_user,$m_password,
                     {PrintError => 0, RaiseError => 1});

my $delete_sql="DELETE FROM `$p_table` WHERE ID='$vendor_id'";

$genomics_admin_m->do($delete_sql);

my $html_out= qq{Content-type: text/html\n\n
<HTML>
 <HEAD>
   <TITLE>ArrayGene: Seccess</title>
   <META http-equiv="content-type" content="text/html; charset=ISO-8859-1">
   <META name="author" content="Ricardo Verdugo">
   <META HTTP-EQUIV="pragma" NAME="description" CONTENT="Success page">
   <LINK HREF="../css/formatting.css" REL="stylesheet" TYPE="text/css" />
 </HEAD>


<BODY id="greting">
<H1>Success: you have deleted the platform from the database</H1>


<p id="options"> <a href="add_platform_form.cgi"> Add a new platform</a> /
                 <a href="../html/admin_menu.html"> Return to main menu</a> /
                 <a href="../html/add_vendor.html"> Add a new vendor</a>
                 </p>
</body>
</html>

};

print $html_out;

exit(0);
