# Supplementary material for: Comparison of gene coverage of mouse oligonucleotide microarray platforms
Source: BMC Genomics. 2006 Mar 21;7:58. doi: 10.1186/1471-2164-7-58 (PMC1440853; doi:10.1186/1471-2164-7-58)
Supplement: Additional File 4 — ArrayGene software with an install script for UNIX platforms and a README file for installation and usage instructions [file 1471-2164-7-58-S4.zip › ArrayGene-0.2/pub/cgi/del_vendor_form.cgi]

#!/usr/bin/perl -W      
###################################
# Name: del_vendor_form.pl        #
# task: creates a form to enter   #
#       about a vendor to be      #
#       deleted                   #
# Use: ArrayGene management       #
# Output: html                    #
# Created: 2/17/2005              #
# Author: Ricardo Verdugo         #
# Place: UCD, Davis, CA.          #
###################################

open STDERR, 'error.log';
use strict;
use CGI;
use ArrayGene::miscellaneous qw/ readops /;
use ArrayGene::myhtml qw / error note table2html/;
use ArrayGene::arrayops qw / print_table /;
use DBI;

# General defaults values

my $options="/pub/conf/general.conf";
my $ArrayGene_root="../.."; #get_root($0);
#warn "The root dir is: $ArrayGene_root\n"; ## For debugging
my $options_path="$ArrayGene_root" . $options;
my %config=readops($options_path);


# MySQL server connection parameters: Microarrays
my $m_server=$config{gHOST};
my $m_database=$config{gDB};
my $v_table=$config{vTABLE};
my $m_user=$config{unUSER};
my $m_password=$config{unPASS};

my $genomics_viewer = DBI->connect ("DBI:mysql:host=$m_server;database=$m_database",
                     $m_user,$m_password,
                     {PrintError => 0, RaiseError => 1});

my $select_sql="SELECT ID, Vendor, URL FROM `$v_table`";

my $vendorid_ref=$genomics_viewer->selectall_arrayref($select_sql);

my $radio_tb=table2radiobutton($vendorid_ref, "vendor", 1);
my @headers=("Select one", "ID", "Vendor", "URL");

my $radio_tb_html=table2html(\@headers,$radio_tb, "radio_tb");


my $html_out= qq{Content-type: text/html\n\n
<HTML>
 <HEAD>
   <TITLE>ArrayGene: Seccess</title>
   <META http-equiv="content-type" content="text/html; charset=ISO-8859-1">
   <META name="author" content="Ricardo Verdugo">
   <META HTTP-EQUIV="pragma" NAME="description" CONTENT="Creates a form to input platform data">
   <LINK HREF="../css/formatting.css" REL="stylesheet" TYPE="text/css" />
 </HEAD>


<BODY id="platform_form">

<H1>Choose the platform to be deleted</H1>

<H2> Warning: all platforms from the vendor will be erased from the database automatically! </h2>

<form method="POST" action="del_vendor.cgi">

$radio_tb_html

<p> Admin Password <td> <input type="password" name="pass" size="20" maxlength="250" /></p>

<input type="submit" value="Submit"/>                   
</form>

</html>

};

print $html_out;

exit(0);

#### Subroutines #####

sub table2radiobutton {
    my ($tb_ref, $name ,$value_idx)=@_;
    my @out_tb=();
     
    foreach my $row_ref (@{$tb_ref}) {
        my $radio=qq{ <input type="radio" name="$name" value=" $$row_ref[$value_idx-1]"> };
        push @out_tb, [($radio, @{$row_ref})];
    }
    return \@out_tb;
} # table2hash
