# Supplementary material for: Comparison of gene coverage of mouse oligonucleotide microarray platforms
Source: BMC Genomics. 2006 Mar 21;7:58. doi: 10.1186/1471-2164-7-58 (PMC1440853; doi:10.1186/1471-2164-7-58)
Supplement: Additional File 4 — ArrayGene software with an install script for UNIX platforms and a README file for installation and usage instructions [file 1471-2164-7-58-S4.zip › ArrayGene-0.2/pub/cgi/list_genes.cgi]

#!/usr/bin/perl -W      
###################################
# Name: list_genes.pl             #
# task: a list of genes and probes#
#       for a given genomic rerion#
# Use: Part of ArrayGene system   #
# Output: text/html               #
# Created: 2/17/2005              #
# Author: Ricardo Verdugo         #
# Place: UCD, Davis, CA.          #
###################################

open STDOUT, 'error.log';
use strict;
use CGI;
use File::Spec::Functions qw / catfile /;
use ArrayGene::miscellaneous qw/ readops /;
use ArrayGene::arrayops qw/ cbind table2txt table_subset define_array define_numeric_table print_table empty_table extract_elements percent extract_cols /;
use ArrayGene::myhtml qw / table2html note sql error/;
use ArrayGene::parser qw / save /;
use DBD::Chart;
use DBI;

# General defaults values

my $options="/pub/conf/general.conf";
my $ArrayGene_root="../.."; #get_root($0);
#warn "The root dir is: $ArrayGene_root\n"; ## For debugging
my $options_path="$ArrayGene_root" . $options;
my %config=readops($options_path);


# MySQL server connection parameters: Microarrays
my $gDB=$config{gDB};
my $m_server=$config{gHOST};
my $m_user=$config{unUSER};
my $m_database=$config{gDB};
my $m_table=$config{mTABLE};
my $p_table=$config{pTABLE};
my $m_password=$config{unPASS};

# MySQL server connection parameters: GeneMap
my $gm_server=$config{gHOST};
my $gm_user=$config{unUSER};
my $gm_database=$config{aDB};
my $gm_table=$config{aTABLE};
my $gm_password=$config{unPASS};

#$password=&get_pass($user) unless defined $password;

# Web server parameters
my $html_folder=$config{HTML};
my $htmlalias=$config{aHTML} . "/$gDB";
my $tmp=$config{loTEMP};
my $tmp_folder=catfile($html_folder,$gDB, $tmp);
my $tmp_alias="$htmlalias/tmp/"; 


### Start creating the web page ###

my $q= new CGI;
print $q->header(-type=>"text/html", -expires=>'now'),
      $q->start_html(-title=>"ArrayGene Microarray Annotation Report",
                     -style=>{'src'=>'../css/formatting.css'}),
      $q->h1("ArrayGene: List of Genes");

# Parameters
#my %query=parse_form_data();# or error("Invalid request");
#my $chrom=$query{'chrom'};
#my $txstart=$query{'txstart'};
#my $txend=$query{'txend'};
#my $debugging=$query{'debugging'};
my $chrom=$q->param('chrom');
my $txstart=$q->param('txstart');
my $txend=$q->param('txend');
my @platform_ids=$q->param('platforms');
my $debugging=$q->param('debugging');

# print $q->Dump if $debugging=~/ON/;

unless (@platform_ids) {error("You need to specify at least one platform");
			print $q->end_html; 
			exit(0);
			}
my $genomics_viewer_gm=DBI->connect("DBI:mysql:host=$gm_server;database=$gm_database",
                     $gm_user,$gm_password,
                     {PrintError => 0, RaiseError => 1});

my $genomics_viewer_m = DBI->connect ("DBI:mysql:host=$m_server;database=$m_database",
                     $m_user,$m_password,
                     {PrintError => 0, RaiseError => 1});


my $region_sql="";

if ($chrom) {
  $region_sql= "chrom='$chrom'";
  if ($txstart) {
    $region_sql .= " AND txstart > $txstart";
  }
  if ($txend) {
    $region_sql .= " AND txend < $txend";
  }
} 

## Create genes query
my $genes_list_sql="CREATE TEMPORARY TABLE genes_region SELECT chrom, COUNT(distinct gene_id) genes FROM `$gm_database`.`$gm_table` "; 
   $genes_list_sql.=" WHERE $region_sql " if $region_sql;
   $genes_list_sql.=" GROUP BY chrom ORDER BY convert(substring(chrom, 4, 2), unsigned) ";

print $q->div({-class=>'sql_query'},"GET Genes: $genes_list_sql\n") 
	if ($debugging=~/ON/); ## For debugging

## Retrieve genes list	
$genomics_viewer_m->do($genes_list_sql); 	
my @headers= ("Chromosome","Genes");
#my $gene_html=table2html(\@headers,$genes, 'genes_tb');

## Create platforms query
my @create_tmp_sql;
my $merge_sql=" SELECT gr.* ";
my @merge_from_sql=(" FROM `genes_region` gr");

foreach (@platform_ids) {
  my $sname_sql="SELECT SName FROM `$p_table` WHERE id='$_'";
  
  print sql("GET Name for Array $_: $sname_sql")	if ($debugging=~/ON/); ## For debugging

  my $sname=$genomics_viewer_m->selectrow_array($sname_sql);
   
  my $count_sql="CREATE TEMPORARY TABLE `$sname tmp` SELECT chrom, count(distinct m.gene_id) genes" .
                " FROM `$gm_database`.`$gm_table` gm LEFT JOIN `$m_table` m ON m.gene_id=gm.gene_id" .
                " WHERE platform_FK=$_  ";
     $count_sql.=" AND $region_sql" if $region_sql;
     $count_sql.=" GROUP BY chrom ORDER BY convert(substring(chrom, 4, 2), unsigned) ";
  
  print sql("GET number of genes: $count_sql") if ($debugging=~/ON/); ## For debugging
  #my $count_tb=$genomics_viewer_m->selectcol_arrayref($count_sql);
  
  #print table2html([($sname)], $count_tb, 'tmp');
  
  #$genes=cbind($genes, $count_tb);
  push @headers, $sname;
  push @create_tmp_sql, $count_sql;
  $merge_sql.=", `$sname tmp`.genes  `$sname`" ;
  push @merge_from_sql, " LEFT JOIN `$sname tmp` ON gr.chrom=`$sname tmp`.chrom";
  }

$merge_sql.= (join " " , @merge_from_sql);   
print sql("Merge tables: $merge_sql")	if ($debugging=~/ON/); ## For debugging
 

 
foreach (@create_tmp_sql) {
  $genomics_viewer_m->do($_);
}

my $genes_tb=$genomics_viewer_m->selectall_arrayref($merge_sql);

$genes_tb=define_numeric_table($genes_tb);
## create downloadable file
my $tab_txt=table2txt(\@headers, $genes_tb);
my $report_file= "ArrayGene$$" . "probes_genes_platform.txt";
my $report_path=catfile($tmp_folder, $report_file);
save($tab_txt, $report_path);

## create figure
my $chrom_buf;
my $chrom_image="ArrayGene$$" . "_chrom.png";
my $chrom_path=catfile($tmp_folder, $chrom_image);
my $chrom_alias="$tmp_alias/$chrom_image";

unless ($chrom) {
  my $drawer = DBI->connect('dbi:Chart:')
            or die "Cannot connect: " . $DBI::errstr;
  unless (empty_table(table_subset($genes_tb, 2..$#platform_ids))) {
    $chrom_buf=create_linegraph($drawer, \@headers, $genes_tb, 'Genes per Chromsome',
                            '', 'Genes', 1, 1);
    save_image($chrom_buf, $chrom_path);
  }
}


#### Calculate coverage #####
my $coverage_tb=percent(table_subset($genes_tb, 2..$#headers), table_subset($genes_tb, 1));
$coverage_tb=cbind(extract_cols($genes_tb, 0), extract_cols($coverage_tb,));
my @coverage_headers=extract_elements(\@headers, 0, 2..$#headers);
my $coverage_html=table2html(\@coverage_headers, $coverage_tb, "coverage_tb");
## create downloadable file
my $coverage_txt=table2txt(\@coverage_headers, $coverage_tb);
my $coverage_file= "ArrayGene$$" . "coverage_by_chrom.txt";
my $coverage_file_path=catfile($tmp_folder, $coverage_file);
save($coverage_txt, $coverage_file_path);

## create coverage figure
my $coverage_buf;
my $coverage_image="ArrayGene$$" . "_coverage_chrom.png";
my $coverage_path=catfile($tmp_folder, $coverage_image);
my $coverage_alias="$tmp_alias/$coverage_image";

unless ($chrom) {
  my $drawer = DBI->connect('dbi:Chart:')
            or die "Cannot connect: " . $DBI::errstr;
  unless (empty_table(table_subset($coverage_tb, 1..$#platform_ids))) {
    
    $coverage_buf=create_linegraph($drawer, \@coverage_headers, $coverage_tb, 'Genes per Chromsome',
                            '', 'Genes Coverage (%)', 1, 1);
    save_image($coverage_buf, $coverage_path);
  }
}


#### Continue with the web page
$chrom="all" unless defined $chrom;
define_array($txstart,$txend);
print $q->h2("Chromosome: $chrom"),
      $q->h2("Region: $txstart - $txend"),
      $q->h3("Number of Genes Tested by Chromosome per Platform");

#print "@headers\n";
#print_table(\@headers, $genes_tb);
      
my $probes_genes_tb=table2html(\@headers, $genes_tb, "genes_tb");

print $q->div({-id=>'genes_chrom_tb', -class=>'table'}, $probes_genes_tb,
              $q->a({-href=>"$tmp_alias/$report_file"}, "Download file")
             ),
      $q->div({-id=>'gene_chrom_div', -class=>'img'}, 
               defined $chrom_buf? $q->img({-src=>$chrom_alias,-alt=>'Genes per chromosome line graph'}): ""
             ),
      $q->h3("Gene Coverage by Chromosome per Platform"),       
      $q->div({-id=>'coverage_chrom_tb', -class=>'table'}, $coverage_html,
              $q->a({-href=>"$tmp_alias/$coverage_file"}, "Download file")
             ),
      $q->div({-id=>'coverage_chrom_div', -class=>'img'}, 
               defined $coverage_buf? $q->img({-src=>$coverage_alias,-alt=>'Coverage per chromosome line graph'}): ""
             ),
      $q->end_html;

### *** SUBROUTINES *** ####

sub create_linegraph {	
  my ($create_hd, $head_ref, $tb_ref, $titl, $x_lab, $y_lab,  $grid, $points, $width, $height)=@_;
  my $table_name='lines';
  #print_table($head_ref, $tb_ref); ### For debugging
  $width=600 unless defined $width;
  $height=400 unless defined $height;
  my $sql=create_sql($head_ref, $tb_ref, $table_name);
  
  my @colors=extract_elements([('red', 'green', 'blue', 'yellow', 'dbrown', 'gray', 'gold', 'purple', 'cyan') x 10], 0..($#{$head_ref}-1));
  my @shapes=extract_elements([('fillcircle', 'fillsquare', 'filldiamond', 'horizcross', 'diagcross', 'opensquare',
                                'opendiamond', 'dot', 'opencircle') x 10], 0..($#{$head_ref}-1));
  
  #print "$sql\n"; ### For debugging
    
  $create_hd->do($sql);
  my $insert_sql="INSERT INTO $table_name VALUES(" . '?,' x $#{$head_ref} . '?)';
  #print "$insert_sql\n"; ### For debugging
  #print_table($head_ref, $tb_ref);
  my $sth = $create_hd->prepare($insert_sql);
  add_values_graph($sth, $tb_ref);
  my $prepare_sql="SELECT LINEGRAPH FROM $table_name
                            WHERE WIDTH=$width AND HEIGHT=$height AND X_AXIS='$x_lab' AND
                            Y_AXIS='$y_lab' AND TITLE = '$titl'
                            AND SHOWGRID=$grid AND SHOWPOINTS=$points
                            AND X_ORIENT='VERTICAL'
                            AND SHAPE IN (" . array2text(@shapes) . ")
                            AND SIGNATURE='Copyright(C) 2005, UCD. All rights reserved.'
                            AND COLORS IN (" . array2text(@colors) . ")";
  #print "$prepare_sql\n"; ### For debugging
             
  my $rsth = $create_hd->prepare($prepare_sql); 		                           
  $rsth->execute;
  my $buf;

  $rsth->bind_col(1, \$buf);
  $rsth->fetch;
  return $buf;
} # create_bars

sub add_values_graph {
   my ($sth, $tb_ref) = @_;
   
   foreach (@{$tb_ref}) {
     #print "@{$_}\n";
     $sth->execute(@{$_});
   }
} # add_values_graph  

sub create_sql {
  my($head_ref, $tb_ref, $title)=@_;
  
  my $sql_cmd="CREATE CHART $title (\n";
  # Start analyzing variables
  my $nlines=@{$tb_ref};
  
  for my $col (0..$#{$head_ref}) {
    my $name=${$head_ref}[$col];
    
    my @colarray;
    for my $row (0..($nlines-1)) {
     push @colarray, $$tb_ref[$row][$col];
    }
    
    my ($type,$length,$decimals, $min)=&colproperties(@colarray);
    
    $type="CHAR" if ($length==0);
    if ($type=~/FLOAT/) { # Add decimal places to FLOAT
      $length.=",$decimals";
    } elsif ($type=~/CHAR/) { # Convert CHAR to VARCHAR
      if ($length < 2**8 ) {
         $type="VARCHAR" if ($length-$min) > 3;
      } elsif ($length < 2**16 ) {
          $type="TEXT";
      } elsif ($length < 2**24 ) {
          $type="MEDIUMTEXT";
      } else {
          $type="LONGTEXT";
      }
    }
    my $display;
    if ($type=~/TEXT/) {
      $display=" ";
    } else {
      $display="($length)";
    }
    #$sql_cmd.="\t $name $type$display,\n"; 
    $name=~s/\s+/_/g;
    $sql_cmd.="\t $name $type,\n"; 
    #&summary($name,$type,$length,$decimals, $min);
  }
  $sql_cmd=~s/,\n$/\n);\n/;
  
  return $sql_cmd;
  
} # create_sql

sub colproperties {
    my $type="INT";
    my $length=0;
    my $declength=0;
    my $min=0;
    
    foreach (@_) {
      if (/[^\d.E\-\+]/) {
        $type="CHAR";
      } elsif (/\.(\d+)/) {
        $type="FLOAT";
        $declength=&positivemax(length($1),$declength);
      }
      $length=&positivemax(length($_), $length);
      $min=&positivemin(length($_), $min);
    } # foreach  
    return ($type,  $length, $declength, $min);
    
} # ctype 
  
sub positivemax {
    my $max=0;
    foreach(@_) {
      $max=$_ if $_ > $max;
    }
    return $max;
  } # positivemax
  
sub positivemin {
    my $min=0;
    foreach(@_) {
      $min=$_ if $_ < $min;
    }
    return $min;
  } # positivemax 
  
sub col_format {
  my @colnames=@_;
  foreach (@colnames) {
    tr/ ()/_/s;
    s/_$//;
    s/^_//;
  }
  return (@colnames);
} # col_format
   
sub save_image {
  my ($buf, $path)=@_;
  open IMGOUT , "> $path";
  binmode IMGOUT;
  print IMGOUT $buf;
  close IMGOUT;
} # save_image

sub paste {
  my $glue=shift;
  my $output="";
  foreach (@_) {
    $output.=$_ . $glue;
  }
  $output=~s/\Q$glue\E$//;
  return $output;
}  # paste
    
sub array2text {
  my $output="";
  #print "@_\n";
  foreach (@_) {
    $output.="'$_', ";
  }
  $output=~s/, $//;
  return $output;
} # array2text
