# Supplementary material for: Comparison of gene coverage of mouse oligonucleotide microarray platforms
Source: BMC Genomics. 2006 Mar 21;7:58. doi: 10.1186/1471-2164-7-58 (PMC1440853; doi:10.1186/1471-2164-7-58)
Supplement: Additional File 4 — ArrayGene software with an install script for UNIX platforms and a README file for installation and usage instructions [file 1471-2164-7-58-S4.zip › ArrayGene-0.2/pub/cgi/ma_compare.cgi]

#!/usr/bin/perl -W      
###################################
# Name: ma_compare.pl             #
# task: creates a report comparing#
#       microarrays coverage for  #
#       given genomics region     #
# Use: microarray analysis tool.  #
# Output: none                    #
# Created: 2/17/2005              #
# Author: Ricardo Verdugo         #
# Place: UCD, Davis, CA.          #
###################################

open STDOUT, 'error.log';
use strict;
use CGI;
use File::Spec::Functions qw / catfile /;
use ArrayGene::miscellaneous qw/ readops /;
use ArrayGene::arrayops qw/ print_table table_subset extract_elements empty_table cbind define_array table2txt/;
use ArrayGene::myhtml qw / table2html parse_form_data error note /;
use ArrayGene::parser qw / save /;
use DBD::Chart;
use DBI;

# General defaults values

my $options="/pub/conf/general.conf";
my $ArrayGene_root="../.."; #get_root($0);
#warn "The root dir is: $ArrayGene_root\n"; ## For debugging
my $options_path="$ArrayGene_root" . $options;
my %config=readops($options_path);


# MySQL server connection parameters: Microarrays
my $gDB=$config{gDB};
my $m_server=$config{gHOST};
my $m_user=$config{unUSER};
my $m_database=$config{gDB};
my $m_table=$config{mTABLE};
my $p_table=$config{pTABLE};
my $m_password=$config{unPASS};

# MySQL server connection parameters: GeneMap
my $gm_server=$config{gHOST};
my $gm_user=$config{unUSER};
my $gm_database=$config{aDB};
my $gm_table=$config{aTABLE};
my $gm_password=$config{unPASS};

#$password=&get_pass($user) unless defined $password;

# Web server parameters
my $html_folder=$config{HTML};
my $htmlalias=$config{aHTML} . "/$gDB";
my $tmp=$config{loTEMP};
my $tmp_folder=catfile($html_folder,$gDB, $tmp);
my $tmp_alias="$htmlalias/tmp/"; 

### Start creating the web page ###

my $q= new CGI;
print $q->header(-type=>"text/html", -expires=>'now'),
      $q->start_html(-title=>"ArrayGene Microarray Annotation Report",
                     -style=>{'src'=>'../css/formatting.css'}),
      $q->h1("ArrayGene Microarray Annotation Report");

# Parameters
#my %query=parse_form_data();# or error("Invalid request");
#my $chrom=$query{'chrom'};
#my $txstart=$query{'txstart'};
#my $txend=$query{'txend'};
#my $debugging=$query{'debugging'};
my $chrom=$q->param('chrom');
my $txstart=$q->param('txstart');
my $txend=$q->param('txend');
my @platform_ids=$q->param('platforms');
my $debugging=$q->param('debugging');

# print $q->Dump if $debugging=~/ON/;

unless (@platform_ids) {error("You need to specify at least one platform");
			print $q->end_html; 
			exit(0);
			}
my $genomics_viewer_gm=DBI->connect("DBI:mysql:host=$gm_server;database=$gm_database",
                     $gm_user,$gm_password,
                     {PrintError => 0, RaiseError => 1});

my $genomics_viewer_m = DBI->connect ("DBI:mysql:host=$m_server;database=$m_database",
                     $m_user,$m_password,
                     {PrintError => 0, RaiseError => 1});


my $region_sql="";

if ($chrom) {
  $region_sql= "chrom='$chrom'";
  if ($txstart) {
    $region_sql .= " AND txstart > $txstart";
  }
  if ($txend) {
    $region_sql .= " AND txend < $txend";
  }
} 

## Create query for number of genes
my $n_genes_sql="SELECT COUNT(*) FROM `$gm_table`"; $n_genes_sql.=" WHERE $region_sql" if $region_sql;

print $q->div({-class=>'sql_query'},"GET Genes: $n_genes_sql\n") 
	if (defined $debugging); ## For debugging

## Get number of genes	
my $n_genes=$genomics_viewer_gm->selectrow_array($n_genes_sql); 

## Create query for Coverage comparison
		 
my @each_platform_sql;

foreach (@platform_ids) {push @each_platform_sql, "m.platform_FK=$_ ";}
my $platforms_sql=join " OR ", @each_platform_sql;
$region_sql = "AND $region_sql" if $region_sql;
my $from_sql="`$m_table` m, `$p_table` p ";
$from_sql.="LEFT JOIN `$gm_database`.`$gm_table` gm ON m.gene_id=gm.gene_id ";


my $select_sql="SELECT SName `Short Name`, count(probe_name) `Number of Probes`,
count(vendor_gene) `Vendor annotated`, count(vendor_gene)/count(probe_name)*100 `Vendor annotated (%)`,
sum(m.gene_id is null and refseq is null and source_id is null and other_id is null and probe_name is not null) `No Sequence id`,
sum(type like 'cross%') `Unspecific probes`,
sum((m.gene_id is not null) and (gm.gene_id is null)) `Unknown position`,
sum((source_id is not null or refseq is not null or other_id is not null) and type is null) `Unknown seq id`,
sum(gm.gene_id !=0) `ArrayGene annotated`, 
sum(gm.gene_id !=0)/count(probe_name)*100 `ArrayGene annotated (%)`,
count(distinct gm.gene_id) - 1 `Genes`, 
(count(distinct gm.gene_id) - 1) / $n_genes * 100 `Gene coverage`
FROM $from_sql
WHERE m.platform_FK=p.id  
AND ($platforms_sql)
$region_sql
GROUP BY platform_FK
ORDER BY SName";


print $q->div({-class=>'sql_query'},"GET Table: $select_sql\n") 
	if (defined $debugging); ## For debugging
	
# exit(0); ## For debugging

## Get table with gene comparison
my $tab_ref=$genomics_viewer_m->selectall_arrayref($select_sql);

my @headers= ('Name', 'Number of Probes', 'Vendor gene annotated', 'Vendor gene annotated (%)', 'No Sequence id', 
              'Unspecific probes', 'Unknown position', 'Unknown seq id', 'ArrayGene annotated', 'ArrayGene annotated (%)',
              'Genes', 'Gene coverage (%)' );

              
my $tab_txt=table2txt(\@headers, $tab_ref);
my $report_alias= catfile($tmp_alias, "ArrayGene$$" . "report.txt");
my $report_file= catfile($tmp_folder, "ArrayGene$$" . "report.txt");
save($tab_txt,  $report_file);


              
# old headers              
#my @headers= ('Platform', 'Name', 'Number of Probes', 'Vendor annotated', 'Vendor annotated (%)', 'ArrayGene annotated', 'ArrayGene annotated (%)',
#              'Unspecific probes', 'Unspecific probes (%)', 'Genes', 'Gene coverage (%)' );

my @legend=col_format(@headers);               

# print_table(\@legend, $tab_ref); ## For debugging

# print_table([extract_elements(\@legend, 0,9)], table_subset($tab_ref, 0, 9)); ## For debugging
                             
my $drawer = DBI->connect('dbi:Chart:')
            or die "Cannot connect: " . $DBI::errstr;


my ($coverage_buf, $unsp_buf, $annotated_buf, $probes_buf);
 	
my $coverage_image="ArrayGene$$" . "_coverage.png";
my $coverage_path=catfile($tmp_folder, $coverage_image);
my $coverage_alias="$tmp_alias/$coverage_image";
my $unspecific_image="ArrayGene$$" . "_unspecific.png";
my $unspecific_path=catfile($tmp_folder, $unspecific_image);
my $unspecific_alias="$tmp_alias/$unspecific_image";
my $annotated_image="ArrayGene$$" . "_annotated.png";
my $annotated_path=catfile($tmp_folder, $annotated_image);
my $annotated_alias="$tmp_alias/$annotated_image";
	
unless (empty_table(table_subset($tab_ref, 11))) {
  $coverage_buf=create_bars($drawer, [extract_elements(\@legend, 0,11)], table_subset($tab_ref, 0, 11), 'Microarray Platforms Genome Coverage Comparison',
                            '', 'Coverage', 1, 0, 0, 400, 300);
  save_image($coverage_buf, $coverage_path);
}

unless (empty_table(table_subset($tab_ref, 4..8))) {
  $unsp_buf=create_bars($drawer, [extract_elements(\@legend, 0, reverse 4..8)], table_subset($tab_ref, 0, reverse 4..8), 'Probe Annotations per Platform',
                        '', 'Probes', 1, 0, 1, 400, 300);
  save_image($unsp_buf, $unspecific_path);
}
unless (empty_table(table_subset($tab_ref, 3, 8))) {
  $annotated_buf=create_bars($drawer, [extract_elements(\@legend, 0, 3, 9)],table_subset($tab_ref,0,3,9),'Number of Probes with Assigned Gene Id',
                             '', 'Percent', 1, 0, 0, 400, 300);
                             
  save_image($annotated_buf, $annotated_path);
}


#### Continue with the web page
$chrom="all" unless defined $chrom;
define_array($txstart,$txend);
print $q->h2("Chromosome: $chrom");
print $q->h2("Region: $txstart - $txend");
print $q->h2("Number of Genes: $n_genes");

my $report_tb=table2html(\@headers, $tab_ref, "report_tb");

print $q->div({-id=>'coverage_tb', -class=>'table'}, $report_tb,
              $q->a({-href=>$report_alias}, "Download file")
             ),
      $q->div({-id=>'report_images', -class=>'images'},
        $q->div({-id=>'coverage_div', -class=>'img'}, defined $coverage_buf? $q->img({-src=>$coverage_alias, -alt=>'Coverage bar graph'}): ""),
        $q->div({-id=>'unsp_div', -class=>'img'}, defined $unsp_buf? $q->img({-src=> $unspecific_alias, -alt=>'Unpesicif binding bar graph'}): ""),
        $q->div({-id=>'annotated_div', -class=>'img'}, defined $annotated_buf? $q->img({-src=>$annotated_alias,-alt=>'Coverage bar graph'}): "")
        );

###### Create probes/gene report

my $pg_tb_create_sql="CREATE TEMPORARY TABLE probes_gene select platform_fk, m.gene_id, count(*) probes
 from $from_sql
 where m.gene_id is not null and m.platform_FK=p.id and ($platforms_sql)
 $region_sql
 group by gene_id, platform_fk";

print $q->div({-class=>'sql_query', -id=>'pg_tb_create'},"Create count table: $pg_tb_create_sql\n") 
	if ($debugging=~/ON/); ## For debugging
	
$genomics_viewer_m->do($pg_tb_create_sql);

my $pg_report_sql="SELECT sname, min(probes) min, max(probes) max , avg(probes) avg
from probes_gene left join `$p_table` on platform_fk=id
group by platform_fk
order by SName";

print $q->div({-class=>'sql_query', -id=>'pg_report'},"Get probe stats: $pg_report_sql\n") 
	if ($debugging=~/ON/); ## For debugging
 
$tab_ref=$genomics_viewer_m->selectall_arrayref($pg_report_sql);

@headers= ('Name', 'min', 'max', 'mean');

my $probes_image="ArrayGene$$" . "_probes.png";
my $probes_path=catfile($tmp_folder, $probes_image);

unless (empty_table(table_subset($tab_ref, 3))) {
  $probes_buf=create_bars($drawer, [extract_elements(\@legend, 0,3)], table_subset($tab_ref, 0, 3), 'Average Number of Probes per Gene',
                            '', 'Probes per Gene', 1, 0, 0, 400, 300);
  save_image($probes_buf, $probes_path);
}

#### Continue with the web page
$report_tb=table2html(\@headers, $tab_ref, "report_tb");

print $q->h2("Probes per gene report"),
      $q->div({-class=>'table'}, $report_tb),
      $q->div({-id=>'probes_img', -class=>'img'},
      defined $probes_buf? $q->img({-src=>"$tmp_alias/$probes_image",-alt=>'Average Number of Probes per Gene graph'}): ""),
      $q->start_form(-method=>'GET', -action=>'list_genes.cgi'),
        	  $q->hidden(-name=>'platforms', -value=>\@platform_ids),
        	  $q->hidden(-name=>'chrom', -value=>$chrom),
        	  $q->hidden(-name=>'txstart', -value=>$txstart),
        	  $q->hidden(-name=>'txend', -value=>$txend),
        	  $q->hidden(-name=>'debugging', -value=>$debugging),
        	  $q->submit(-name=>'submit', -value=>'Create list of genes'),
       $q->endform,
      $q->end_html;

### *** SUBROUTINES *** ####

sub old_create_bars {	
  my ($create_hd, $head_ref, $tb_ref, $titl, $x_lab, $y_lab,  $_3D, $values, $width, $height, $keeporigin )=@_;

  #print_table($head_ref, $tb_ref); ### For debugging
  $width=600 unless defined $width;
  $height=400 unless defined $height;
  $keeporigin=1 unless defined $keeporigin;
  my $sql=create_sql($head_ref, $tb_ref, 'bars');
  my @colors=extract_elements([('red', 'green', 'blue', 'yellow', 'dbrown', 'gray', 'gold', 'purple', 'cyan')], 0..($#{$head_ref}-1));
  
  #print "$sql\n"; ### For debugging
    
  $create_hd->do($sql);
  my $insert_sql='INSERT INTO bars VALUES(' . '?,' x $#{$head_ref} . '?)';
  #print "$insert_sql\n"; ### For debugging

  my $sth = $create_hd->prepare($insert_sql);
  add_values_graph($sth, $tb_ref);
  my $prepare_sql="SELECT BARCHART FROM bars
                            WHERE WIDTH=$width AND HEIGHT=$height AND X_AXIS='$x_lab' AND
                            Y_AXIS='$y_lab' AND TITLE = '$titl'
                            AND KEEPORIGIN=$keeporigin
                            AND THREE_D=$_3D AND SHOWVALUES=$values
                            AND SIGNATURE='Copyright(C) 2005, UCD. All rights reserved.'
                            AND COLORS IN (" . array2text(@colors) . ")";
  #print "$prepare_sql\n"; ### For debugging
             
  my $rsth = $create_hd->prepare($prepare_sql); 		                           
  $rsth->execute;
  my $buf;

  $rsth->bind_col(1, \$buf);
  $rsth->fetch;
  return $buf;
} # create_bars

sub create_bars {	
  my ($create_hd, $head_ref, $tb_ref, $titl, $x_lab, $y_lab,  $_3D, $values, $stack, $width, $height, $keeporigin )=@_;

  #print_table($head_ref, $tb_ref); ### For debugging
  $width=600 unless defined $width;
  $height=400 unless defined $height;
  $keeporigin=1 unless defined $keeporigin;
  $stack=0 unless defined $stack;
  my $sql=create_sql($head_ref, $tb_ref, 'bars');
  my @colors=extract_elements([('red', 'green', 'blue', 'yellow', 'dbrown', 'gray', 'gold', 'purple', 'cyan')], 0..($#{$head_ref}-1));
  
  #print "$sql\n"; ### For debugging
    
  $create_hd->do($sql);
  my $insert_sql='INSERT INTO bars VALUES(' . '?,' x $#{$head_ref} . '?)';
  #print "$insert_sql\n"; ### For debugging
  #print_table($head_ref, $tb_ref);
  my $sth = $create_hd->prepare($insert_sql);
  add_values_graph($sth, $tb_ref);
  my $prepare_sql="SELECT BARCHART FROM bars
                            WHERE WIDTH=$width AND HEIGHT=$height AND X_AXIS='$x_lab' AND
                            Y_AXIS='$y_lab' AND TITLE = '$titl'
                            AND KEEPORIGIN=$keeporigin
                            AND STACK=$stack
                            AND THREE_D=$_3D AND SHOWVALUES=$values
                            AND SIGNATURE='Copyright(C) 2006, UCD. All rights reserved.'
                            AND COLORS IN (" . array2text(@colors) . ")";
  #print "$prepare_sql\n"; ### For debugging
             
  my $rsth = $create_hd->prepare($prepare_sql); 		                           
  $rsth->execute;
  my $buf;

  $rsth->bind_col(1, \$buf);
  $rsth->fetch;
  return $buf;
} # create_bars

sub create_sql {
  my($head_ref, $tb_ref, $title)=@_;
  
  my $sql_cmd="CREATE TABLE $title (\n";
  # Start analyzing variables
  my $nlines=@{$tb_ref};
  
  for my $col (0..$#{$head_ref}) {
    my $name=${$head_ref}[$col];
    
    my @colarray;
    for my $row (0..($nlines-1)) {
     push @colarray, $$tb_ref[$row][$col];
    }
   
    my ($type,$length,$decimals, $min)=&colproperties(@colarray);
    
    $type="CHAR" if ($length==0);
    if ($type=~/FLOAT/) { # Add decimal places to FLOAT
      $length.=",$decimals";
    } elsif ($type=~/CHAR/) { # Convert CHAR to VARCHAR
      if ($length < 2**8 ) {
         $type="VARCHAR" if ($length-$min) > 3;
      } elsif ($length < 2**16 ) {
          $type="TEXT";
      } elsif ($length < 2**24 ) {
          $type="MEDIUMTEXT";
      } else {
          $type="LONGTEXT";
      }
    }
    my $display;
    if ($type=~/TEXT/) {
      $display=" ";
    } else {
      $display="($length)";
    }
    #$sql_cmd.="\t $name $type$display,\n"; 
    $sql_cmd.="\t $name $type,\n"; 
    #&summary($name,$type,$length,$decimals, $min);
  }
  $sql_cmd=~s/,\n$/\n);\n/;
  
  return $sql_cmd;
  
} # create_sql

sub colproperties {
    my $type="INT";
    my $length=0;
    my $declength=0;
    my $min=0;
    
    foreach (@_) {
      if (/[^\d.E\-\+]/) {
        $type="CHAR";
      } elsif (/\.(\d+)/) {
        $type="FLOAT";
        $declength=&positivemax(length($1),$declength);
      }
      $length=&positivemax(length($_), $length);
      $min=&positivemin(length($_), $min);
    } # foreach  
    return ($type,  $length, $declength, $min);
    
} # ctype 
  
sub positivemax {
    my $max=0;
    foreach(@_) {
      $max=$_ if $_ > $max;
    }
    return $max;
  } # positivemax
  
sub positivemin {
    my $min=0;
    foreach(@_) {
      $min=$_ if $_ < $min;
    }
    return $min;
  } # positivemax 
  
sub col_format {
  my @colnames=@_;
  foreach (@colnames) {
    tr/ ()/_/s;
    s/_$//;
    s/^_//;
  }
  return (@colnames);
} # col_format

sub add_values_graph {
   my ($sth, $tb_ref) = @_;
   
   foreach (@{$tb_ref}) {
     #print "@{$_}\n";
     $sth->execute(@{$_});
   }
} # add_values_graph  
   
sub save_image {
  my ($buf, $path)=@_;
  open IMGOUT , "> $path";
  binmode IMGOUT;
  print IMGOUT $buf;
  close IMGOUT;
} # save_image

sub paste {
  my $glue=shift;
  my $output="";
  foreach (@_) {
    $output.=$_ . $glue;
  }
  $output=~s/\Q$glue\E$//;
  return $output;
}  # paste
    
sub array2text {
  my $output="";
  foreach (@_) {
    $output.="'$_', ";
  }
  $output=~s/, $//;
  return $output;
} # array2text
