# Supplementary material for: Comparison of gene coverage of mouse oligonucleotide microarray platforms
Source: BMC Genomics. 2006 Mar 21;7:58. doi: 10.1186/1471-2164-7-58 (PMC1440853; doi:10.1186/1471-2164-7-58)
Supplement: Additional File 4 — ArrayGene software with an install script for UNIX platforms and a README file for installation and usage instructions [file 1471-2164-7-58-S4.zip › ArrayGene-0.2/pub/cgi/ma_compare_form.cgi]

#!/usr/bin/perl -W      
###################################
# Name: ma_compare_form.pl        #
# task: creates a form to enter   #
#       a query of coverage for   #
#       the database              #
# Use: ArrayGene management       #
# Output: html                    #
# Created: 2/17/2005              #
# Author: Ricardo Verdugo         #
# Place: UCD, Davis, CA.          #
###################################

open STDERR, 'error.log';
use strict;
use CGI;
use ArrayGene::miscellaneous qw/ readops /;
use ArrayGene::myhtml qw / error note /;
use ArrayGene::arrayops qw / print_table /;
use DBI;

# General defaults values

my $options="/pub/conf/general.conf";
my $ArrayGene_root="../.."; #get_root($0);
#warn "The root dir is: $ArrayGene_root\n"; ## For debugging
my $options_path="$ArrayGene_root" . $options;
my %config=readops($options_path);


# MySQL server connection parameters: Microarrays
my $m_server=$config{gHOST};
my $m_database=$config{gDB};
my $a_database=$config{aDB};
my $p_table=$config{pTABLE};
my $a_table=$config{aTABLE};
my $m_user=$config{unUSER};
my $m_password=$config{unPASS};

my $genomics_viewer = DBI->connect ("DBI:mysql:host=$m_server;database=$m_database",
                     $m_user,$m_password,
                     {PrintError => 0, RaiseError => 1});

my $select_sql="SELECT id, SName FROM `$p_table`";
my $chrom_select_sql="SELECT chrom FROM `$a_database`.`$a_table` GROUP BY chrom ORDER BY convert(substring(chrom,4,2), unsigned)";
my $platforms_ref=$genomics_viewer->selectall_arrayref($select_sql);
my $chrom_ref=$genomics_viewer->selectcol_arrayref($chrom_select_sql);
my @chrom_values=('', @{$chrom_ref});
#my @chrom_values=@{$chrom_ref};
#my @chrom_labels=('Choose one', @{$chrom_ref});

my %options_hash=table2hash($platforms_ref, 1,2);


#print_table([("ID", "Vendor")],$platforms_ref);

my $platforms_menu=hash2pulldown(%options_hash, "platform_id");


my $q=CGI::new();

print   $q->header,
        $q->start_html(-title=>'ArrayGene: Coverage Query Form',
              	       -author=>'Ricardo Verdugo',
			-meta=>{'copyright'=>'copyright 2005 University of California Davis'},
			-style=>{'src'=>'/ArrayGene/css/formatting.css'},
			-id=>'ma_compare_form'),
	$q->h1('ArrayGene Database'),
	$q->h2('Please define the region of the genome to report coverage'),
	$q->start_form(-method=>'GET', -action=>'ma_compare.cgi'),
	$q->table($q->Tr([
			$q->td(['Platform', $q->scrolling_list(-name=>'platforms',
						-values=>[ sort { uc($options_hash{$a}) cmp uc($options_hash{$b}) } keys %options_hash ],
						-default=> [ keys %options_hash ],
						-size=>5,
						-multiple=>'true',
						-labels=>\%options_hash)
				]),
			$q->td(['Chromosome*', $q->popup_menu(-name=>'chrom',
							     -values=>\@chrom_values)
			        ]),
			$q->td(['Start (bp)*', $q->textfield(-name=>'txstart',
							    -size=>8, 
							    -maxlength=>20)
				]),
			$q->td(['End (bp)*',  $q->textfield(-name=>'txend',
							    -size=>8, 
							    -maxlength=>20)
				])
			])
		),
	$q->p({-id=>'note'},'*Leave blank to query the whole geneome'),
					 
	$q->p([$q->submit(-name=>'submit', -value=>'Submit')]),

	$q->p($q->checkbox(-name=>'debugging', -checked=>0, -value=>'ON',
			 -label=>'Print options and SQL query? (for debugging)')),
	$q->endform;


exit(0);

#### Subroutines #####

sub table2hash {
    my ($tb_ref, $key_idx, $value_idx)=@_;
    my %hash_out=();
    
    foreach my $row_ref (@{$tb_ref}) {
        $hash_out{$$row_ref[$key_idx-1]} = $$row_ref[$value_idx-1];
    }
    return %hash_out;
} # table2hash

sub hash2pulldown {
    my $menu_name=pop;
    my %input_hash=@_;
    my $output=qq { <select name="$menu_name">\n };
    foreach (sort keys %input_hash) {
        $output .= qq{ <option value="$_"> $input_hash{$_} </option> \n}; 
    }
    $output .= "</select>\n";
    
    return $output;
} # hash2pulldown
