# Supplementary material for: Comparison of gene coverage of mouse oligonucleotide microarray platforms
Source: BMC Genomics. 2006 Mar 21;7:58. doi: 10.1186/1471-2164-7-58 (PMC1440853; doi:10.1186/1471-2164-7-58)
Supplement: Additional File 4 — ArrayGene software with an install script for UNIX platforms and a README file for installation and usage instructions [file 1471-2164-7-58-S4.zip › ArrayGene-0.2/pub/cgi/test.chart.pl]

#!/usr/bin/perl -W      
        use DBD::Chart;
        
        $dbh = DBI->connect('dbi:Chart:')
            or die "Cannot connect: " . $DBI::errstr;
        #
        #       create file if it deosn't exist, otherwise, just open
        #
        $dbh->do('CREATE TABLE mychart (name CHAR(10), ID INTEGER, value FLOAT)')
                or die $dbh->errstr;

        #       add data to be plotted
        $sth = $dbh->prepare('INSERT INTO mychart VALUES (?, ?, ?)');
        $sth->bind_param(1, 'Values');
        $sth->bind_param(2, 45);
        $sth->bind_param(3, 12345.23);
        $sth->execute or die 'Cannot execute: ' . $sth->errstr;

        #       and render it
        $sth = $dbh->prepare('SELECT BARCHART FROM mychart');
        $sth->execute or die 'Cannot execute: ' . $sth->errstr;
        @row = $sth->fetchrow_array;
        binmode STDOUT;
        
        print $row[0];

        # delete the chart
        $sth = $dbh->prepare('DROP TABLE mychart')
                or die "Cannot prepare: " . $dbh->errstr;
        $sth->execute or die 'Cannot execute: ' . $sth->errstr;

        $dbh->disconnect;
        
