# Supplementary material for: Comparison of gene coverage of mouse oligonucleotide microarray platforms
Source: BMC Genomics. 2006 Mar 21;7:58. doi: 10.1186/1471-2164-7-58 (PMC1440853; doi:10.1186/1471-2164-7-58)
Supplement: Additional File 4 — ArrayGene software with an install script for UNIX platforms and a README file for installation and usage instructions [file 1471-2164-7-58-S4.zip › ArrayGene-0.2/pub/css/formatting.css]

/* 
  available font-families are
  serif, sans-serif, monospace, cusrsive, fancy
*/


/* General Formatting for ArrayGene */

body {
    margin:9px 9px 0 9px;
    padding:0;
    background:#FFF;
}

h1{color:#1f5d9d;
   font-family: "Lucida console", "Verdana","Helvetica", sans-serif;
   font-size: 20px;
   position:relative; top: 1%;left: 15%;
   line-height:90%;
   }

 
h2{color:#003560;
   font-family:"Lucida console", "Verdana","Helvetica", sans-serif;
   font-size: 14px;
   position:relative; left: 5%;
   line-height: 200%;
   background:#c2e0e6;
   border:1px solid black;
   width: 300px;
   }

h3{color:#003560;
   font-family:"Verdana","Helvetica", sans-serif;
   font-size: 14px;
   position:relative; top; right:20%; left: 20%;
   line-height: 150%;
   }

p{color:#003560;
   font-family:"Verdana","Helvetica", sans-serif;
   font-size: 14px;
   position:relative; top; right:0%; left: 0%;
   line-height: 150%;
   }
  
#error{
  color:red;
  font-size:14px;
}

#note{
  color:blue;
  font-style:italic;
  font-size:10px;
}

/* Main Manu */

BODY#main_menu {
   font-family: sans-serif, "Lucida console", "Verdana","Helvetica" ;
}

BODY#main_menu H1{
   font-family: "Lucida console", "Verdana","Helvetica", sans-serif;
   color:#1f5d9d;
   font-size: 15px;
   position:relative; top: 1%;left: 5%;
   line-height:90%;
}

/* Forms */


/* Reports */

DIV.table{
  text-align: center;
  margin: 20pt;
}

TABLE {
  border-style: solid;
  border-width: 1px;
  border-color: black;
  width: auto;
  /*margin: auto;*/
  margin-left:auto;
  margin-right:auto;
}

table TD {
  text-align: center
}
table TH{
  background:#0f3640;
  color:white;
}


.report {
  margin: 10px;
}
/*
#unsp_div {
   position: relative; right 10; 
}
*/


.img {
  margin-left: auto;
  margin-right: auto;
  text-align:center;
}

.images .img {
  margin: 0px;
  float: left;
}
 
.sql_query {
   background: #fdf1ae;
   border: 1px solid black;
   width: 70%;
   position: relative; top: 0px;
   margin-right: auto;
   margin-left: auto;
   margin-top: 10px;
 }

.images {
   margin: 0px;
   /*position: relative; top 10px;*/
   background: blue;
   width: 1200px;
   height: 300px;
   margin-left: auto;
   margin-right: auto;
 }

#probes_img {
    width: 100%;
    text-align:center;
}
h2 {float:top;}
