# Supplementary material for: Comparison of gene coverage of mouse oligonucleotide microarray platforms
Source: BMC Genomics. 2006 Mar 21;7:58. doi: 10.1186/1471-2164-7-58 (PMC1440853; doi:10.1186/1471-2164-7-58)
Supplement: Additional File 4 — ArrayGene software with an install script for UNIX platforms and a README file for installation and usage instructions [file 1471-2164-7-58-S4.zip › ArrayGene-0.2/pub/css/marker_info.css]

/* 
  available font-families are
  serif, sans-serif, monospace, cusrsive, fancy
*/

body#clustsummary{
   background:transparent;
}

/* General pareameters for heathers */

h1{color:#1f5d9d;
   font-family: "Lucida console", "Verdana","Helvetica", sans-serif;
   font-size: 20px;
   position:relative; top: 1%;left: 15%;
   line-height:90%;
   }

h2{color:#003560;
   font-family:"Lucida console", "Verdana","Helvetica", sans-serif;
   font-size: 14px;
   position:relative; left: 15%;
   line-height: 200%;
   background:#c2e0e6;
   border:1px solid black;
   width: 82%;
   }

h3{color:#003560;
   font-family:"Verdana","Helvetica", sans-serif;
   font-size: 14px;
   position:relative; top; right:20%; left: 20%;
   line-height: 150%;
   }

h4{color:#003560;
   font-family:"Verdana","Helvetica", sans-serif;
   font-size: 12px;
   position:relative; top; right:20%; left: 20%;
   line-height: 150%;
   }

/* General parameters for tables */   
TABLE {
  background: #c1d8de;
  border:5px #50808c solid;
}

TH{
  background:#0f3640;
  color:white;
}

TD {
    font-family: "Helvetica", "Verdana","Lucida console", sans-serif;
    font-size: 15px;
    font-weight: normal;
    margin: -5px;
    text-indent: 10px;
    text-align: left;
    border: solid 4px #c1d8de;
}

TR {
   margin: 20px;
 }
DIV {
  text-align:center;
  margin-right: auto;
  margin-left: auto;
  /*background: #a6c0c8;
  width: 500px;
  height: 200px;
  position:relative; left: 20%; right: 20%;*/
}
   
/* Specific parameters per section */
TABLE#info_card {
  width: 500px;
  height: 110pt;
  margin-right: auto;
  margin-left: auto;
  font-family:"Verdana","Helvetica", sans-serif;
  font-size:12px;
  padding: 5px;
}

TABLE#inra_info {
  width: 500px;
  height: 50px;
  margin-right: auto;
  margin-left: auto;
  font-family:"Verdana","Helvetica", sans-serif;
  font-size:12px;
  padding: 5px;
}

TABLE#seq_info {
  width: 500px;
  height: 50px;
  margin-right: auto;
  margin-left: auto;
  font-family:"Verdana","Helvetica", sans-serif;
  font-size:12px;
  padding: 5px;
}

TABLE#map_info {
  width: 500px;
  /*height: 400px;*/
  margin-right: auto;
  margin-left: auto;
  font-family:"Verdana","Helvetica", sans-serif;
  font-size:12px;
  padding: 5px;
}

Table#map_info TD {
  text-indent: 0px;
  text-align: center;
}
P#timestamp {
  text-align: right;
  font-style: italic;
}

.record {
  font-family: "Helvetica", "Verdana","Lucida console", sans-serif;
  font-size: 14px;
  font-weight: bold;
  color: #4d0808;
  background: #e1faf8;
  text-align: right;
}

DIV#buttons {
  position: relative; top: 25px: bottom: 30px;
  text-align: center;
  margin-top: 20px;
}
