# Supplementary material for: Comparison of gene coverage of mouse oligonucleotide microarray platforms
Source: BMC Genomics. 2006 Mar 21;7:58. doi: 10.1186/1471-2164-7-58 (PMC1440853; doi:10.1186/1471-2164-7-58)
Supplement: Additional File 4 — ArrayGene software with an install script for UNIX platforms and a README file for installation and usage instructions [file 1471-2164-7-58-S4.zip › ArrayGene-0.2/pub/files/gene_coverage_table.xls]

<?xml version="1.0" encoding="UTF-8"?>
<Workbook xmlns="urn:schemas-microsoft-com:office:spreadsheet"
 xmlns:x="urn:schemas-microsoft-com:office:excel"
 xmlns:ss="urn:schemas-microsoft-com:office:spreadsheet"
 xmlns:html="http://www.w3.org/TR/REC-html40">
 <Worksheet ss:Name="Table1">
  <Table>
   <Column ss:Index="1" ss:AutoFitWidth="0" ss:Width="110"/>   <Row>
    <Cell><Data ss:Type="String">Vendor</Data></Cell>
    <Cell><Data ss:Type="String">Number of Probes</Data></Cell>
    <Cell><Data ss:Type="String">Vendor annotated</Data></Cell>
    <Cell><Data ss:Type="String">Vendor annotated (%)</Data></Cell>
    <Cell><Data ss:Type="String">MouseGene annotated</Data></Cell>
    <Cell><Data ss:Type="String">MouseGene annotated (%)</Data></Cell>
    <Cell><Data ss:Type="String">Unspecific probes</Data></Cell>
    <Cell><Data ss:Type="String">Unspecific probes (%)</Data></Cell>
    <Cell><Data ss:Type="String">Genes</Data></Cell>
    <Cell><Data ss:Type="String">Gene coverage</Data></Cell>
   </Row>
   <Row>
    <Cell><Data ss:Type="String">ABI_mwg</Data></Cell>
    <Cell><Data ss:Type="Number">33012</Data></Cell>
    <Cell><Data ss:Type="Number">17302</Data></Cell>
    <Cell><Data ss:Type="Number">52.41</Data></Cell>
    <Cell><Data ss:Type="Number">23966</Data></Cell>
    <Cell><Data ss:Type="Number">72.60</Data></Cell>
    <Cell><Data ss:Type="Number">580</Data></Cell>
    <Cell><Data ss:Type="Number">1.76</Data></Cell>
    <Cell><Data ss:Type="Number">21362</Data></Cell>
    <Cell><Data ss:Type="Number">85.20</Data></Cell>
   </Row>
   <Row>
    <Cell><Data ss:Type="String">Affy430_2</Data></Cell>
    <Cell><Data ss:Type="Number">45101</Data></Cell>
    <Cell><Data ss:Type="Number">33387</Data></Cell>
    <Cell><Data ss:Type="Number">74.03</Data></Cell>
    <Cell><Data ss:Type="Number">34307</Data></Cell>
    <Cell><Data ss:Type="Number">76.07</Data></Cell>
    <Cell><Data ss:Type="Number">166</Data></Cell>
    <Cell><Data ss:Type="Number">0.37</Data></Cell>
    <Cell><Data ss:Type="Number">19794</Data></Cell>
    <Cell><Data ss:Type="Number">78.94</Data></Cell>
   </Row>
   <Row>
    <Cell><Data ss:Type="String">Agilent_mwg</Data></Cell>
    <Cell><Data ss:Type="Number">41174</Data></Cell>
    <Cell><Data ss:Type="Number">14984</Data></Cell>
    <Cell><Data ss:Type="Number">36.39</Data></Cell>
    <Cell><Data ss:Type="Number">32480</Data></Cell>
    <Cell><Data ss:Type="Number">78.88</Data></Cell>
    <Cell><Data ss:Type="Number">580</Data></Cell>
    <Cell><Data ss:Type="Number">1.41</Data></Cell>
    <Cell><Data ss:Type="Number">20925</Data></Cell>
    <Cell><Data ss:Type="Number">83.45</Data></Cell>
   </Row>
   <Row>
    <Cell><Data ss:Type="String">MEEBO_mwg</Data></Cell>
    <Cell><Data ss:Type="Number">38784</Data></Cell>
    <Cell><Data ss:Type="Number">29940</Data></Cell>
    <Cell><Data ss:Type="Number">77.20</Data></Cell>
    <Cell><Data ss:Type="Number">35214</Data></Cell>
    <Cell><Data ss:Type="Number">90.80</Data></Cell>
    <Cell><Data ss:Type="Number">12</Data></Cell>
    <Cell><Data ss:Type="Number">0.03</Data></Cell>
    <Cell><Data ss:Type="Number">23957</Data></Cell>
    <Cell><Data ss:Type="Number">95.55</Data></Cell>
   </Row>
   <Row>
    <Cell><Data ss:Type="String">Operon_mwg_v2</Data></Cell>
    <Cell><Data ss:Type="Number">16847</Data></Cell>
    <Cell><Data ss:Type="Number">13443</Data></Cell>
    <Cell><Data ss:Type="Number">79.79</Data></Cell>
    <Cell><Data ss:Type="Number">16431</Data></Cell>
    <Cell><Data ss:Type="Number">97.53</Data></Cell>
    <Cell><Data ss:Type="Number">0</Data></Cell>
    <Cell><Data ss:Type="Number">0.00</Data></Cell>
    <Cell><Data ss:Type="Number">15072</Data></Cell>
    <Cell><Data ss:Type="Number">60.11</Data></Cell>
   </Row>
   <Row>
    <Cell><Data ss:Type="String">Operon_mwg_v3</Data></Cell>
    <Cell><Data ss:Type="Number">32149</Data></Cell>
    <Cell><Data ss:Type="Number">24671</Data></Cell>
    <Cell><Data ss:Type="Number">76.74</Data></Cell>
    <Cell><Data ss:Type="Number">24668</Data></Cell>
    <Cell><Data ss:Type="Number">76.73</Data></Cell>
    <Cell><Data ss:Type="Number">660</Data></Cell>
    <Cell><Data ss:Type="Number">2.05</Data></Cell>
    <Cell><Data ss:Type="Number">18799</Data></Cell>
    <Cell><Data ss:Type="Number">74.97</Data></Cell>
   </Row>
   <Row>
    <Cell><Data ss:Type="String">Operon_mwg_v4</Data></Cell>
    <Cell><Data ss:Type="Number">36232</Data></Cell>
    <Cell><Data ss:Type="Number">18102</Data></Cell>
    <Cell><Data ss:Type="Number">49.96</Data></Cell>
    <Cell><Data ss:Type="Number">28613</Data></Cell>
    <Cell><Data ss:Type="Number">78.97</Data></Cell>
    <Cell><Data ss:Type="Number">203</Data></Cell>
    <Cell><Data ss:Type="Number">0.56</Data></Cell>
    <Cell><Data ss:Type="Number">22806</Data></Cell>
    <Cell><Data ss:Type="Number">90.95</Data></Cell>
   </Row>
  </Table>
 </Worksheet>
</Workbook>
