# Supplementary material for: Comparison of gene coverage of mouse oligonucleotide microarray platforms
Source: BMC Genomics. 2006 Mar 21;7:58. doi: 10.1186/1471-2164-7-58 (PMC1440853; doi:10.1186/1471-2164-7-58)
Supplement: Additional File 4 — ArrayGene software with an install script for UNIX platforms and a README file for installation and usage instructions [file 1471-2164-7-58-S4.zip › ArrayGene-0.2/README]

/*************************************************************************
  ArrayGene 0.2 beta by Ricardo Verdugo

  Copyright (c) 2005 University of California Davis.

   Permission is granted to anyone to make or distribute verbatim copies
   of this document as received, in any medium, provided that the
   copyright notice and permission notice are preserved,
   and that the distributor grants the recipient permission
   for further redistribution as permitted by this notice.

   Permission is granted to distribute modified versions
   of this document, or of portions of it,
   under the above conditions, provided also that they
   carry prominent notices stating who last changed them.
   
/*************************************************************************
BUILDING AND INSTALLATION FOR UNIX AND CYGWIN

PREREQUISITES
=============

MySQL: only tested with v 4.0 but should work with previous versions too. 
       ArrayGene uses the build foreign key check capabilities for INNODB
       tables. Version 3.23.50 or higher is required.

Perl Modules (NOTE: all this modules can be obtained from CPAN. Type "man cpan" for details):
       1) ExtUtils::MakeMaker
       2) DBI
       3) CGI
       4) Getopt::Long
       5) Term::ProgressBar     
       6) DBD::Chart         

INSTALL PERL LIBRARIES
======================

In order to run ArrayGene you need to install the libraries that come with the program. From the installation directory execute the commands:

    $  cd library
    $  perl Makefile.PL
    $  make
    $  sudo make install
       

CONFIGURATION OPTIONS
=====================

You need to provide the directories where html and cgi scripts can be saved. Make sure that you have writing rights here and that the web client (nobody in Linux and www in MacOS X by default) has read attributes.

In the top level directory of the ArrayGene distribution run:

    $ ./configure.pl

After answering some questions, a configuration file is created in the /pub/conf/ directory called general.conf
Check this file to confirm the values are correct. Then run

    $ sudo ./install.pl

This program will install the html and cgi files in the directories indicated to the configure.pl program. It will also create the necessary MySQL databases. You will need a MySQL root password for this step.

CGI scripts were stored in some folder indicated by you. Make sure that the web server user has the appropriate privileges to read this files. After install.pl finishes, it will print a URL where the main menu of ArrayGene can be accessed. Follow the link to make sure that it was installed properly.

DATABASE ARCHITECTURE
======== ============

The ArrayGene system uses a MySQL database to store all the information about
genes and microarrays. A second database stores the mapping information for
the genes. This allows for efficient retrieval of information through SQL
queries. The database follows the following architecture:


            ------------------------------------------
            | ArrayGene
            |     |-genexref
            |           |-gene_id-------------------|
            |           |-seq_id                    |
            |           |-type                      |
            |                                       |
            |     |-gene_info                       |
            |           |-gene_id-------------------|
            |           |-Symbol                    |
            |           |-LocusTag                  |
            |           |-Synonyms                  |   
            |           |-dbXrefs                   |
            |           |-chromosome                |   
            |           |-map_location              |
            |           |-description               |
            |           |-type                      |
            |           |-nomenclature_auth         |
            |           |-nomenclature_auth_full    |
            |           |-nomenclature_status       |	
            |                                       |
            |     |-vendors                         |
            |           |-id-------------|          |
            |           |-Vendor         |          |
            |           |-URL            |          |
            |                            |          |  
            |     |-platforms            |          |
            |           |-Id-------------|--|       |
            |           |-Vendor_FK------|  |       |
            |           |-Product           |       |
            |           |-PN                |       |
            |           |-SName             |       |
            |                               |       |
            |     |-arrays_table            |       |
            |           |-probe_id          |       |
            |           |-platform_FK-------|       |
            |           |-array_name                |
            |           |-probe_name                |
            |           |-source_id                 |
            |           |-source                    |
            |           |-type                      |
            |           |-refseq                    |
            |           |-other_id                  |   
            |           |-vendor_gene               |
            |           |-gene_id-------------------|           
            |           |                           |
            ----------------------------------------|----
                                                    |
                                                    |
                  ----------------------------------|----
                  | Alignmet_db                     |
                  |     |-genemap                   |
                  |             |-gene_id-----------|
                  |             |-name
                  |             |-chrom
                  |             |-strand
                  |             |-txStart
                  |             |-txEnd
                  |             |-source
                  |
                  ----------------------------------------
                  
POPULATE THE DATABASE
======== === ========

ArrayGene database: 
--------- --------
The table genexref must be populated with cross-references between gene ids 
and sequences ids. A good source of data is the GeneEntrez database. Files 
can be downloaded from the NCBI FTP server. Useful files are:
    - gene2accession
    - gene_history
    - gene2refseq
    - gene_infoSee
See the file ftp://ftp.ncbi.nlm.nih.gov/gene/README for more information.
The following file from the UCSC Genome Browser database is also useful:
    - knownToEnsembl.txt

The program import_genexref located in the bin folder of the ArrayGene distribution
can take flat files and populate the database. Call the program with the --help 
attribute to see the available options. A full set of examples of usage to populate
the database with files above follows (lines are broken for display but should
be entered as single lines in the command line) :

    $ import_genexref --input gene2refseq --gene_id 2 --xref 4
                         --type refseq --filter 1 --fvalue 10090 --missing="-"
                         
    $ import_genexref --input data/NCBI/gene2refseq --gene_id 2 --xref 6 
                         --type refseq --filter 1 --fvalue 10090 --missing="-"
                         
    $ import_genexref --input gene2refseq --gene_id 2 --xref 8
                         --type refseq --filter 1 --fvalue 10090 --missing="-"
    
    $ import_genexref --input gene2accession --gene_id 2 --xref 4
                         --type mRNA --filter 1 --fvalue 10090 --missing="-"
                                              
    $ import_genexref --input gene2accession --gene_id 2 --xref 6
                         --type protein --filter 1 --fvalue 10090 --missing="-"
    
    $ import_genexref --input gene_info --gene_id 2 --xref 5 
                         --type synonym --filter 1 --fvalue 10090 --missing="-"
                         --recsep="|"                     
    
You can also use files that do not directly associate a sequence ids with an Entrez Gene ids, but instead with some other id that can be in turn be associated with an Entrez Gene id. This is fairly simple to do by annotating the file first with the progrma accessio2gene (see below) and then importing the annotated file with import_array. This was, you can create your own associations between sequence ids and Entrez Gene ids. For Esxample, the files called knownToEnsembl.txt from UCSC (ftp://hgdownload.cse.ucsc.edu/goldenPath/mm7/database) provides links between Ensembl trasncript ids and accession numbers of sequences in the KnownGene track of the UCSC Genome Browser. In order to include links between Ensembl transcripts and Entrez Genes in the database, we need first to identify the gene by using the accession number provided in the file:

    $ accession2gene --input knownToEnsembl.txt --accession 1 --outname EnsemblToEntrez.txt
 
    Now you can import the new annotated file to the database:
    
    $ import_genexref --input EnsemblToEntrez --gene_id 3 --xref 2 --type ensembl --missing=""
    
                                              
Assembly database:
-------- --------
The files available at the UCSC Genome Browser server are useful to populate the
genemap table, but others can be used as well.

To populate the genome assembly database call the import_genemap.pl with a geneome annotation files as input such as those generated by UCSC. Before these files can be used, the genes associated with the mapped sequenced should be identified. This can be done with the accession2gene program that is included in the package (bin folder):

    $ accession2gene --input knownGene.txt --accession 1 --output knownGene.txt.out

    $ import_genemap.pl --input knownGene.txt.out --align mm6_2 --gene_id 13 --name 1 --chr 2 --strand  --txstart 4 --txend 5 --password SP#6fG

Storing Microarray platforms
------- ---------- ---------
Before any microarray data can be stored in ArrayGene, the platform has to be created in the database. This has to be done through the web interface. Will need to create first a vendor and the a platform for that vendor. Once this step is completed, you can run import_array and the program will ask you what platform are you annotating and it will provide a short name for all the platforms available (that you first provided through the web interface). Just indicated the correct one.

The import_array program is used to read and annotate probes in a gene list. The results are stored in a MySQL database. It is important to have a deep knowledge of the nature of the file, since they change from vendor to vendor. Especially critical is to know what character is used to separate columns, and multiple records within a cell. For example, Affymetriox uses "///" to separate multiple records within a cell. Others use commas, semicolon, etc. The default "\t" for the --delim option takes cares of columns separated by tabulations. It is also important to know what is used to indicate missing records or empty cells (e.g. "---" for Affy). If missing records are indicated just by to continuous delimiters (i.e. no character) the --miss is disregarded (i.e. don't worry about it).

An example call for import_array:

     $ import_array.pl --input MEEBO_Annotations_051705.txt --probe 2 --accession 3 --other 5 --vgene 1 ignore 1 --recsep=" "
     
The included program accession2gene can also be used to annotated a Genelist file but it does not import the results in the database. Instead, it only creates an annotated output file. This can also be done by provided an output name to import_array.

BUGS REPORTS    
==== =======

Please report any bugs in this software to Ricardo Verdugo at raverdugo@ucdavis.edu. I will do my best to keep it supported.
