# Supplementary material for: Comparison of gene coverage of mouse oligonucleotide microarray platforms
Source: BMC Genomics. 2006 Mar 21;7:58. doi: 10.1186/1471-2164-7-58 (PMC1440853; doi:10.1186/1471-2164-7-58)
Supplement: Additional File 4 — ArrayGene software with an install script for UNIX platforms and a README file for installation and usage instructions [file 1471-2164-7-58-S4.zip › ArrayGene-0.2/sql/create_arrays_tables]

-- MySQL dump 9.10
--
-- Host: localhost    Database: ArrayGene
-- ------------------------------------------------------
-- Server version	4.0.18

--
-- Table structure for table `mouse_microarrays`
--

CREATE TABLE mouse_microarrays (
  probe_id int(6) unsigned NOT NULL auto_increment,
  platform_FK smallint(5) unsigned NOT NULL default '0',
  probe_name varchar(60) default NULL,
  source_id varchar(60) default NULL,
  source varchar(60) default NULL,
  type varchar(60) default NULL,
  refseq varchar(60) default NULL,
  other_id varchar(60) default NULL,
  vendor_gene varchar(60) default NULL,
  gene_id int(7) unsigned default NULL,
  PRIMARY KEY  (probe_id),
  KEY platform (platform_FK),
  CONSTRAINT `paltform_cnst` FOREIGN KEY (`platform_FK`) REFERENCES `platforms` (`Id`) ON DELETE CASCADE ON UPDATE CASCADE
) TYPE=InnoDB;
