# Supplementary material for: Comparison of gene coverage of mouse oligonucleotide microarray platforms
Source: BMC Genomics. 2006 Mar 21;7:58. doi: 10.1186/1471-2164-7-58 (PMC1440853; doi:10.1186/1471-2164-7-58)
Supplement: Additional File 4 — ArrayGene software with an install script for UNIX platforms and a README file for installation and usage instructions [file 1471-2164-7-58-S4.zip › ArrayGene-0.2/sql/create_platforms.sql]

-- MySQL dump 9.10
--
-- Host: localhost    Database: ArrayGene
-- ------------------------------------------------------
-- Server version	4.0.18

--
-- Table structure for table `platforms`
--

CREATE TABLE platforms (
  Id smallint(5) unsigned NOT NULL auto_increment,
  Vendor_FK smallint(5) unsigned NOT NULL default '0',
  Product varchar(50) default NULL,
  PN varchar(20) default NULL,
  SName varchar(25) default NULL,
  PRIMARY KEY  (Id),
  KEY vendor (Vendor_FK),
  CONSTRAINT `new_fk_constraint` FOREIGN KEY (`Vendor_FK`) REFERENCES `vendors` (`id`) ON DELETE CASCADE ON UPDATE CASCADE
) TYPE=InnoDB;
