# Supplementary material for: Comparison of gene coverage of mouse oligonucleotide microarray platforms
Source: BMC Genomics. 2006 Mar 21;7:58. doi: 10.1186/1471-2164-7-58 (PMC1440853; doi:10.1186/1471-2164-7-58)
Supplement: Additional File 4 — ArrayGene software with an install script for UNIX platforms and a README file for installation and usage instructions [file 1471-2164-7-58-S4.zip › ArrayGene-0.2/sql/example_query.sql]

select x.chrom,
      count(distinct x.gene_id) genes,
      count(distinct a.gene_id) ABI,
      count(distinct b.gene_id) Affy430_2,
      count(distinct c.gene_id) MEEBO,
      count(distinct d.gene_id) Operon4,
      count(distinct e.gene_id) Operon2

 from mm6.genemap x
  left join abi_mwg a on x.gene_id=a.gene_id
  left join Affy430_2 b on x.gene_id=b.gene_id
  left join meebo_mwg c on x.gene_id=c.gene_id
  left join operon_mwg_v4 d on x.gene_id=d.gene_id
  left join operon_mwg_v2 e on x.gene_id=e.gene_id

where x.chrom not like '%_random'
group by x.chrom
order by convert(substring(x.chrom,4,2), unsigned)
