# Supplementary material for: Comparison of gene coverage of mouse oligonucleotide microarray platforms
Source: BMC Genomics. 2006 Mar 21;7:58. doi: 10.1186/1471-2164-7-58 (PMC1440853; doi:10.1186/1471-2164-7-58)
Supplement: Additional File 4 — ArrayGene software with an install script for UNIX platforms and a README file for installation and usage instructions [file 1471-2164-7-58-S4.zip › ArrayGene-0.2/sql/find_reason_not_annot.sql]

SELECT sname,
sum(gene_id is not null) `ArrayGene annot`,
sum(gene_id is null and refseq is null and source_id is null and probe_name is not null) `No acce_no & No refseq`,
sum(type like 'cross%') `Unspecific probes`,
sum((source_id is not null or refseq is not null) and type is null) `Gene not found`,
sum(gene_id is null) `ArrayGene not annot`,
count(probe_name) `Total Probes`,
sum(probe_name is null) `Blank spots`,
count(*) `Total spots`
FROM `arraygene`.`mouse_microarrays` m , platforms
where platform_fk=id
group by platform_fk
