# Supplementary material for: Comparison of gene coverage of mouse oligonucleotide microarray platforms
Source: BMC Genomics. 2006 Mar 21;7:58. doi: 10.1186/1471-2164-7-58 (PMC1440853; doi:10.1186/1471-2164-7-58)
Supplement: Additional File 4 — ArrayGene software with an install script for UNIX platforms and a README file for installation and usage instructions [file 1471-2164-7-58-S4.zip › ArrayGene-0.2/sql/get_sequences_genexref.sql]

SELECT type `Type of sequence`, count(*) `Seqence identifiers`, count(distinct gene_id) `Genes`
 FROM `genexref` g
 group by type
 order by `Seqence identifiers` desc
