# Supplementary material for: Comparison of gene coverage of mouse oligonucleotide microarray platforms
Source: BMC Genomics. 2006 Mar 21;7:58. doi: 10.1186/1471-2164-7-58 (PMC1440853; doi:10.1186/1471-2164-7-58)
Supplement: Additional File 4 — ArrayGene software with an install script for UNIX platforms and a README file for installation and usage instructions [file 1471-2164-7-58-S4.zip › ArrayGene-0.2/sql/Mouse430_2_annot.sql]

CREATE TABLE `Mouse430_2_annot` (
	 `Probe Set ID` VARCHAR(29),
	 `GeneChip Array` VARCHAR(26),
	 `Species Scientific Name` VARCHAR(23),
	 `Annotation Date` VARCHAR(9),
	 `Sequence Type` VARCHAR(18),
	 `Sequence Source` VARCHAR(31),
	 `Transcript ID` VARCHAR(26),
	 `Target Description` TEXT ,
	 `Representative Public ID` VARCHAR(26),
	 `UniGene ID` VARCHAR(51),
	 `Genome Version` VARCHAR(18),
	 `Alignments` TEXT ,
	 `Gene Title` TEXT ,
	 `Gene Symbol` TEXT ,
	 `Chromosomal Location` VARCHAR(244),
	 `Unigene Cluster Type` VARCHAR(11),
	 `Ensembl` TEXT ,
	 `LocusLink` TEXT ,
	 `SwissProt` TEXT ,
	 `EC` VARCHAR(26),
	 `OMIM` INT(3),
	 `RefSeq Protein ID` TEXT ,
	 `RefSeq Transcript ID` TEXT ,
	 `FlyBase` INT(3),
	 `AGI` INT(3),
	 `WormBase` INT(3),
	 `MGI Name` TEXT ,
	 `RGD Name` INT(3),
	 `SGD accession number` INT(3),
	 `Gene Ontology Biological Process` TEXT ,
	 `Gene Ontology Cellular Component` TEXT ,
	 `Gene Ontology Molecular Function` TEXT ,
	 `Pathway` VARCHAR(217),
	 `Protein Families` TEXT ,
	 `Protein Domains` TEXT ,
	 `InterPro` INT(3),
	 `Trans Membrane` TEXT ,
	 `QTL` INT(3),
	 `Annotation Description` VARCHAR(193),
	 `Annotation Transcript Cluster` TEXT ,
	 `Transcript Assignments` TEXT ,
	 `Annotation Notes` TEXT 
);
LOAD DATA LOCAL INFILE '../data/arrays/Mouse430_2_annot.txt'
               INTO TABLE `Mouse430_2_annot`
	FIELDS OPTIONALLY ENCLOSED BY '"'
IGNORE 1 LINES;
