# Supplementary material for: Comparison of gene coverage of mouse oligonucleotide microarray platforms
Source: BMC Genomics. 2006 Mar 21;7:58. doi: 10.1186/1471-2164-7-58 (PMC1440853; doi:10.1186/1471-2164-7-58)
Supplement: Additional File 4 — ArrayGene software with an install script for UNIX platforms and a README file for installation and usage instructions [file 1471-2164-7-58-S4.zip › ArrayGene-0.2/sql/mouse_geo_equivalent_file.sql]

CREATE TABLE `mouse_geo_equivalent_file` (
	 `Probe_ID` INT(6),
	 `GeneIds` TEXT ,
	 `Gene_Symbol` VARCHAR(170),
	 `RefSeq_NM` VARCHAR(255),
	 `UniGene` VARCHAR(48),
	 `LocusLink_ID` VARCHAR(125),
	 `GB_Accession` TEXT 
);
LOAD DATA LOCAL INFILE '../data/arrays/ABI mouse_geo_equivalent_file.txt'
               INTO TABLE `mouse_geo_equivalent_file`
IGNORE 1 LINES;
