# Supplementary material for: Comparison of gene coverage of mouse oligonucleotide microarray platforms
Source: BMC Genomics. 2006 Mar 21;7:58. doi: 10.1186/1471-2164-7-58 (PMC1440853; doi:10.1186/1471-2164-7-58)
Supplement: Additional File 4 — ArrayGene software with an install script for UNIX platforms and a README file for installation and usage instructions [file 1471-2164-7-58-S4.zip › ArrayGene-0.2/sql/Oligator_MEEBO_Mouse_Set_v2.sql]

CREATE TABLE `Oligator_MEEBO_Mouse_Set_v2` (
	 `Plate_Name` VARCHAR(8),
	 `Plate_Num` INT(3),
	 `Row` CHAR(1),
	 `Column` INT(2),
	 `Oligo_ID` VARCHAR(9),
	 `Probe_Name` VARCHAR(57),
	 `LocusLink_ID` INT(6),
	 `Gid` VARCHAR(11),
	 `Accession` VARCHAR(29),
	 `Symbol` VARCHAR(41),
	 `Probe_Sequence` VARCHAR(70),
	 `Sequence_ID` VARCHAR(9),
	 `Tm` FLOAT(4,1),
	 `GC` CHAR(3),
	 `Product` TEXT ,
	 `Description` VARCHAR(192)
);
LOAD DATA LOCAL INFILE '../data/arrays/Oligator_MEEBO_Mouse_Set_v2.txt'
               INTO TABLE `Oligator_MEEBO_Mouse_Set_v2`
IGNORE 1 LINES;
