# Supplementary material for: Comparison of gene coverage of mouse oligonucleotide microarray platforms
Source: BMC Genomics. 2006 Mar 21;7:58. doi: 10.1186/1471-2164-7-58 (PMC1440853; doi:10.1186/1471-2164-7-58)
Supplement: Additional File 4 — ArrayGene software with an install script for UNIX platforms and a README file for installation and usage instructions [file 1471-2164-7-58-S4.zip › ArrayGene-0.2/sql/query_2D_coverage.sql]

select array_name Vendor, count(probe_name) `Number of Probes`,
count(vendor_gene) `Vendor annotated`, count(vendor_gene)/count(probe_name)*100 `Vendor annotated (%)`,
count(gene_id) `MouseGene annotated`, count(gene_id)/count(probe_name)*100 `MouseGene annotated (%)`,
sum(type like 'cross%') `Unspecific probes`, sum(type like 'cross%')/count(probe_name)*100 `Unspecific probes (%)`,
count(distinct gene_id) Genes, count(distinct gene_id)/1334*100 `Gene coverage`
from mouse_microarrays2
where chrom='chr2' and txstart>75e6 and txend <178e6
group by array_name
