# Supplementary material for: Comparison of gene coverage of mouse oligonucleotide microarray platforms
Source: BMC Genomics. 2006 Mar 21;7:58. doi: 10.1186/1471-2164-7-58 (PMC1440853; doi:10.1186/1471-2164-7-58)
Supplement: Additional File 4 — ArrayGene software with an install script for UNIX platforms and a README file for installation and usage instructions [file 1471-2164-7-58-S4.zip › ArrayGene-0.2/sql/report_accessions_symbols_MEEBO.sql]

SELECT sum(accession!='' and plate_name like '%MCC')`Accessions`,
sum(Symbol!='' and plate_name like '%MCC') `Symbols`, count(*) Probes,
sum(plate_name like '%MCC') `Non Control`,
sum(accession!='' and plate_name like '%MCC')/sum(plate_name like '%MCC')*100 `Accession (%)`,
sum(Symbol!='' and plate_name like '%MCC')/sum(plate_name like '%MCC')*100 `Symbols (%)`
FROM `mouse_microarrays`.`oligator_meebo_mouse_set_v2`
