# Supplementary material for: Comparison of gene coverage of mouse oligonucleotide microarray platforms
Source: BMC Genomics. 2006 Mar 21;7:58. doi: 10.1186/1471-2164-7-58 (PMC1440853; doi:10.1186/1471-2164-7-58)
Supplement: Additional File 4 — ArrayGene software with an install script for UNIX platforms and a README file for installation and usage instructions [file 1471-2164-7-58-S4.zip › ArrayGene-0.2/sql/whole_genome_coverage.sql]

SELECT SName `Short Name`, count(probe_name) `Number of Probes`, count(vendor_gene) `Vendor annotated`,
count(vendor_gene)/count(probe_name)*100 `Vendor annotated (%)`,
 sum(m.gene_id is null and refseq is null and source_id is null and other_id is null and probe_name is not null)
  `No Sequence id`, sum(type like 'cross%') `Unspecific probes`,
   sum((source_id is not null or refseq is not null or other_id is not null) and type is null) `Unknown seq id`,
   count(m.gene_id) `ArrayGene annotated`, count(m.gene_id)/count(probe_name)*100 `ArrayGene annotated (%)`,
 count(distinct m.gene_id) Genes, count(distinct m.gene_id)/24820*100 `Gene coverage` FROM `mouse_microarrays` m,
  `platforms` p LEFT JOIN `mm6`.`genemap` gm ON m.gene_id=gm.gene_id WHERE m.platform_FK=p.id
  AND (m.platform_FK=6 OR m.platform_FK=3 OR m.platform_FK=7 OR m.platform_FK=9 OR m.platform_FK=2
  OR m.platform_FK=8 OR m.platform_FK=1 OR m.platform_FK=10 OR m.platform_FK=19 )
  GROUP BY platform_FK ORDER BY SName
